# Supplementary material for: EstuarySAT Database Development of Harmonized Remote Sensing and Water Quality Data for Tidal and Estuarine Systems
Source: Water (Basel). Author manuscript; Available in PMC 2025 Sep 25. (PMC11534012; doi:10.3390/w16192721)
Supplement: Supplement1 [file NIHMS2025764-supplement-Supplement1.zip]

Archive with 11 entries (11 files):
- 0_Aquasat_combined_wqp V12622.Rmd
- 0_Aquasat_update V12622.Rmd
- 0_Aquasat_update_addtionalvariable V12622.Rmd
- 0_Aquasat_wqp_data_harmonizing V12622.Rmd
- 0_ChlaBuoys V12622.Rmd
- 0_Other EDITED V12622.Rmd
- 1_site_inventory2 V12722.Rmd
- 2_data_harmonized3 V12722.Rmd
- 3_Sentinel_Matching V13122.Rmd
- Supplemental Code File List and Description.pdf
- water 3190795 Supplementary Table S1.pdf
