# Supplementary material for: EstuarySAT Database Development of Harmonized Remote Sensing and Water Quality Data for Tidal and Estuarine Systems
Source: Water (Basel). Author manuscript; Available in PMC 2025 Sep 25. (PMC11534012; doi:10.3390/w16192721)
Supplement: Supplement1 [file NIHMS2025764-supplement-Supplement1.zip › 0_Aquasat_combined_wqp V12622.Rmd]

---
title: "combined and harmonized Aquasat dataset"
author: "Xiao Shen, updated code from Aquasat"
date: "6/12/2021"
output:
  html_document:
    toc: true
editor_options: 
  chunk_output_type: console
---

```{r setup, include=F, warnings='hide'}
library(feather)
library(tidyverse)
library(knitr)
library(kableExtra)
library(pander)
library(LAGOSNE)
library(lubridate)
library(parallel)
library(foreach)

knitr::opts_chunk$set(echo = TRUE,eval=FALSE)
knitr::opts_knit$set(root.dir='L:/PRIV/PIPHABS/Point Data/Results/AquaSat/newdownload/')
```

# Munging on full dataset

The dataset now has harmonized units, methods and headings.  

## Date time cleaning

The majority of water quality portal data (> 80% ) discrete samples for a given site, date, time, and parameter. There are instances where multiple observations at a site occurr during the same time. These double, triple, larger multiples of the same observation could arise several different ways. Duplicative records are averaged over time. Records are preserved using the following criteria; (1) records with the same date and time - kept if unique or have 5 simultaneous observations with same date and time and or 20 with the same date.  For observations with the same date and time with multiple observations we also only keep data with a coefficient of variation of < 10%. All dropped samples are stored for later review if necessary.  


```{r functions}

source('L:/PRIV/PIPHABS/20210615-Progress/0_code/basecode/0_Aquasat_merge_unity_functions.R')

```


```{r file setup}
#Setup paths for reading in data
harmonized.files <- list.files('harmonized','*.feather',full.names =T)


#make a vector of names
file.names <- c('cdom','CHL','CHLA','depth','doc','sand','secchi','tis','tss')

#Combine into a tibble
file.df.all <- tibble(path=harmonized.files,names=file.names)
```


### Dropping and taking median of all samples


```{r}

#Loop over the various parameters and unify the date_time and date results. 
# The meat of these functions is in 1_wqdata/src/merge_unity_functions
for(i in 1:nrow(file.df.all)) {
  df <- read_feather(file.df.all$path[i])
  out <- date.time.splitter(df) %>%
    select(-depth_conversion,characteristicName=parameter)
  
  write_feather(out,path=paste0('unity/',
                              file.df.all$names[i],'_unity.feather'))

rm(out,df)
gc()
}

```


# Merging all parameters into a long `tidy` format

In the previous steps we: 1) Harmonized water quality parameter data across analytical methods, sampled fraction, and units (harmony), and 2) made sure that the output data from this harmonization returned only one observation per site, date/date_time, and harmonized_parameter record (unity). Unified data with unique (single datetime) observations are output to a table. 


## Long dataset

```{r}
#Get all the unified files
#Read them in with a map_df read_csv

unity.raw <- map_df(list.files('unity/','*.feather',full.names=T),read_feather)
write_csv(unity.raw,'wqp_long_with_methods.csv')

```


## Single date_time column

Merge timestamps into one column along with date and date_time.  Flags are used for data that have missing date/time information - these records will have their times created as 00:00:00 UTC.     

```{r}
#Extract a simplified time column
unity <- unity.raw %>%
  mutate(time = as.character(as.POSIXct(date_time, '%H:%M:%S'))) %>%
  mutate(date_only=ifelse(is.na(date_time) | time == '00:00:00',T,F)) %>%
  mutate(date_unity = ymd_hms(ifelse(date_only == T,
                             paste(date,'00:00:00'),
                             as.character(date_time)),
                             tz='UTC')) %>%
  #remove any time stamps that are NA
  filter(!is.na(date_unity))

```


## Widen data

Setting up table for use in GEE to pull Sentinel 2 imagery.  [THIS NEEDS TO BE CHECKED DROPPED UNITS?]

Now that we have a single long dataset we need to select our key columns and spread the data into a wide data table so that when we send it up to google earth engine we only pull one landsat record for a single sampling effort, whether that sampling effort included only a secchi disk measurment or secchi depth, chlorophyll a and other observations. To do this we drop our units column. Metadata will provide unit information since they are the same within a given parameter. 


```{r}
#There are less than 100 remaining duplicates because of NAs in time or date propogating to this point. We will 
# #Simply remove these duplicated points
# sneaky.duplicates <- unity %>%
#   select(SiteID,date_unity,harmonized_parameter) %>%
#   filter(duplicated(.))
# 

wqp.wide <- unity %>%
#  anti_join(sneaky.duplicates) %>%
  select(SiteID,date_unity,date_only,harmonized_value,harmonized_parameter) %>%
  spread(key=harmonized_parameter,value=harmonized_value) %>%
  #fix a naming convention error from earlier (trying to have no dots in column names)
  rename(p_sand=p.sand) %>%
  mutate(source='WQP')

wqp.wide.category <- wqp.wide %>%
  reshape2::melt(id = colnames(wqp.wide)[-c(5,6)], 
                 variable.name = "Chl_category", value.name = "chl_a")
  

write_feather(wqp.wide.category,path='wqp_unity_wide.feather')
gc()

```


# harmonize the data into Estuary-SAT format.

Join data table with site latitude / longitude and select sites within estuarine boundaries. 


```{r}
dir0 <- "L:/PRIV/PIPHABS/Point Data/Results/AquaSat/"

datalist <- c("newdownload/","original/")
Aquasat_lc <- read_feather("L:/PRIV/PIPHABS/20210615-Progress/1_site_inventory/Aquasat_Site.feather") %>% rename(Longitude=LNG, Latitude=LAT) %>% mutate(Project = "Aquasat")
              
final_Aquasat <- NULL
## add the chl analytic method to final dataset
for(i in datalist){
  
  chl_method <- map_df(list.files(paste0(dir0,i, 'unity/'),'CHL*',full.names=T), read_feather) %>%
  mutate(time = as.character(as.POSIXct(date_time, '%H:%M:%S'))) %>%
  mutate(date_only=ifelse(is.na(date_time) | time == '00:00:00',T,F)) %>%
  mutate(date_unity = ymd_hms(ifelse(date_only == T,
                             paste(date,'00:00:00'),
                             as.character(date_time)),
                             tz='UTC')) %>%
  #remove any time stamps that are NA
  filter(!is.na(date_unity)) %>% 
  dplyr::select(SiteID, date_unity,harmonized_parameter,
                harmonized_depth,analytical_method) %>%
  rename(Station = SiteID, depth = harmonized_depth, 
         Method = analytical_method, Chl_category = harmonized_parameter)
  
  chl <- read_feather(paste0(dir0,i,"wqp_unity_wide.feather")) %>% 
    filter(!is.na(chl_a)) %>%
    rename(Station = SiteID) %>%
    left_join(chl_method,by=c("Station","date_unity","depth","Chl_category"))
  
  final_Aquasat <- bind_rows(final_Aquasat,chl)
}

## Chl harmony process
Aquasat_harmony <- final_Aquasat %>%
  rename(Date_UTC = date_unity, Chl_ug.L = chl_a, Depth_m = depth, 
         DOC_mg.L = doc, CDOM_RFU = cdom, Depth_m = depth) 

write_feather(Aquasat_harmony,paste0(dir0,"wq/AquaSat.feather"))

  
# sort Aquasat into different groups
# Group the data into different groups based on the depth and layer:
# Based on the depth first: 0-3m is Surface, 3-6m is Middle, >6m is the Bottom.

Method_list <- read.table(paste0(dir0,"Method.txt"),header=TRUE)

Aquasat_layer <- Aquasat_harmony %>% 
  mutate(Depth_m=abs(Depth_m)) %>%
  inner_join(Aquasat_lc, by="Station") %>% 
  left_join(Method_list,by="Method") %>%
  dplyr::select(-BUFF_DIST, -ORIG_FID,-GRID1MIL,-GRID100K,-LONGITUDE,-LATITUDE) %>%
  mutate(Groups = ifelse(is.na(Depth_m) | Depth_m =="NA", NA, 
                         ifelse(Depth_m<=3, "Surface", ifelse(Depth_m>6, "Bottom", "Middle"))))

write_feather(Aquasat_layer, paste0(dir0,"wq/AquaSat_wq.feather"))

```
