# Supplementary material for: EstuarySAT Database Development of Harmonized Remote Sensing and Water Quality Data for Tidal and Estuarine Systems
Source: Water (Basel). Author manuscript; Available in PMC 2025 Sep 25. (PMC11534012; doi:10.3390/w16192721)
Supplement: Supplement1 [file NIHMS2025764-supplement-Supplement1.zip › 0_Aquasat_update V12622.Rmd]

---
title: "combined and harmonized Aquasat dataset"
author: "Xiao Shen, referencing work from Matthew Ross"
date: "6/12/2021"
  html_document:
    toc: true
editor_options: 
  chunk_output_type: console
---

# environmental setting

```{r setup, include=FALSE}
knitr::opts_chunk$set(echo = TRUE,eval=FALSE, warning = FALSE)
```

```{r, include=FALSE}

library(dataRetrieval)
library(feather)
library(dplyr)
library(foreign)

knitr::opts_knit$set(root.dir="L:/PRIV/PIPHABS/Point Data/Results/AquaSat/")

```

This is the updated code based on the AquaSat code (0_wqp.rmd in https://github.com/GlobalHydrologyLab/AquaSat). 
The Aquasat raw data includes data from 1984 to May 2019. 
This code will add the most recent data from Aquasat to include data from May 2019 to Jan 2021.
Data will then be harmonized to remove outliers, unify units and adding a new parameter 'chl type'.

The following files have been changed so that the region of interest area focus is on estuaries. 
	L:\PRIV\PIPHABS\20210615-Progress\0-cfg
	(1) wq_dates.yml: set the date range as 2019-05-01 to 2021-06-01
	(2) wqp_states.yml: we only choose the states that have estuaries located within them.
	(3) wqp_codes.yml: some water quality parameters may not exist at stations with chlorophyll data, generating errors, so we need to identify those parameters and remove them.

# 1. Get the site inventory within the estuaries from the Water Quality Portal (WQP) data

```{r}
# sites <- read.dbf("D:/PIPs/AquaSat/DataProcess/monitoring/site_within_est.dbf") %>%
#   filter(source =="WQP")

# select the sites within the estuarine boundary and convert the coordinate system to 4326,
## WGS84
est_bdr <- st_read("L:/PRIV/PIPHABS/20210615-Progress/Map/boundary_buffer.shp") %>%
  select(-Lon_Mouth,-Lat_Mouth,-DATUM,-Width,-bdr_Source,-List,-LAT,-LNG,-DEM_Type,-CMECS) %>%
  st_transform(4326)

```

## Collect all site inventories from the Water Quality Portal (WQP).

(1) Define the function get_wqp_state_codes and inventory_wqp
 
```{r}
# prepare a data.frame that maps state names to the FIPS codes used by WQP
get_wqp_state_codes <- function() {
  states_df <- dataRetrieval::stateCd %>%
    filter(STATE < 60) %>%
    mutate(
      value=paste0('US:', STATE),
      name=STATE_NAME) %>%
    select(value, name)
  return(states_df)
}

# acquire a data frame of site x constituent information, with counts of
# observations per site-constituent combination and all the site metadata that
# looks useful
inventory_wqp <- function(ind_file, wqp_state_codes, wqp_states, wqp_codes) {
  # convert states list to FIPS list
  state_codes <- filter(wqp_state_codes, name %in% wqp_states) %>% pull(value)
  
  # identify available constituent sets
  constituents <- names(wqp_codes$characteristicName)
  
  # prepare the args to whatWQPdata. All arguments will be the same every time
  # except characteristicName, which we'll loop through to get separate counts
  # for each
  wqp_args <- list(
    statecode=state_codes,
    siteType=wqp_codes$siteType,
    characteristicName=NA # to be updated each time through loop
#    sampleMedia=wqp_codes$sampleMedia
    # we'd include dates, but they get ignored by the service behind whatWQPdata
  )
  
  # loop over the constituents, getting rows for each
  sample_time <- system.time({
    samples <- bind_rows(lapply(constituents, function(constituent) {
      message(Sys.time(), ': getting inventory for ', constituent)
      wqp_args$characteristicName <- wqp_codes$characteristicName[[constituent]]
      tryCatch({
        wqp_wdat <- do.call(whatWQPdata, wqp_args)
        mutate(wqp_wdat, constituent=constituent)
      }, error=function(e) {
        # keep going IFF the only error was that there weren't any matching sites
        if(grepl('arguments imply differing number of rows', e$message)) {
          NULL
        } else {
          stop(e)
        }
      })
    }))
  })
  message(sprintf('sample inventory complete, required %0.0f seconds', sample_time[['elapsed']]))
  
  # get additional site information
  message(Sys.time(), ': getting additional site data')
  site_time <- system.time({
    wqp_site_args <- wqp_args[names(wqp_args) != 'characteristicName']
    sites <- do.call(whatWQPsites, wqp_site_args)
  })
  message(sprintf('site inventory complete, required %0.0f seconds', site_time[['elapsed']]))
  
  # merge constituent info with site info
  wqp_info <- left_join(
    samples %>%
      select(Constituent=constituent, MonitoringLocationIdentifier, resultCount,
             MonitoringLocationName, MonitoringLocationTypeName, ResolvedMonitoringLocationTypeName),
    sites %>%
      select(MonitoringLocationIdentifier, LatitudeMeasure, LongitudeMeasure, HorizontalCoordinateReferenceSystemDatumName,
             HUCEightDigitCode, CountryCode, StateCode, CountyCode, OrganizationFormalName) %>%
      # replace lat/lon numeric flags with NAs
      mutate(LatitudeMeasure = ifelse(LatitudeMeasure < 10, NA, LatitudeMeasure),
             LongitudeMeasure = ifelse(LongitudeMeasure > -10, NA, LongitudeMeasure)),
    by='MonitoringLocationIdentifier')
  
  # write the data file and the indicator file
#  data_file <- as_data_file(ind_file)
  feather::write_feather(wqp_info, data_file)
#  sc_indicate(ind_file, data_file=data_file)
#  invisible()
}
```

(2) run the function to get the inventory

Get an inventory of WQP sites and sample counts for each site and longitude and latitude information.
Inventory output is saved into: "1_wqdata/out/wqp_inventory.feather"

```{r}
wqp_inventory <- "newdownload/wqp_site_inventory.feather"
# the wqp_states.yml listed the states containing the estuaries
wqp_states <- yaml::yaml.load_file("L:/PRIV/PIPHABS/20210615-Progress/0_cfg/wqp_states.yml")
# the wqp_code.yml keeps the wqp code included in the inventory from the WQP sysem
wqp_codes <- yaml::yaml.load_file("L:/PRIV/PIPHABS/20210615-Progress/0_cfg/wqp_codes.yml")
wqp_state_codes <- get_wqp_state_codes()
wqp_pull <- yaml::yaml.load_file("L:/PRIV/PIPHABS/20210615-Progress/0_cfg/wqp_pull.yml")

# get the site inventory through inventory_wqp
inventory_wqp(
      ind_file=wqp_inventory,
      wqp_state_codes=wqp_state_codes,
      wqp_states=wqp_states,
      wqp_codes=wqp_codes)
```

(3) Filter sites containing Chlorophyll data and convert the datum to wgs84 (4326)preserving the 
orig_lat, orig_long and orig_datum are the original latitude and longitude under the original datum.
lat, long are the converted latitude and longitude in projection WGS84.

```{r}
# select the sites within the estuarine boundary
wqp_inventory <- "newdownload/wqp_inventory.feather"

inv_simple <- read_feather(wqp_inventory) %>%
  select(SiteID=MonitoringLocationIdentifier,orig_lat=LatitudeMeasure,
         orig_long=LongitudeMeasure,orig_datum = HorizontalCoordinateReferenceSystemDatumName,
         Constituent,obs_count=resultCount) %>% 
  filter(!is.na(orig_lat)) %>% #Exclude sites with missing geospatial data
  filter(!is.na(orig_long)) %>%
  mutate(source='WQP') %>%
  filter(Constituent=="chlorophyll") #we only keep the item with CHL records


## convert the projections 
#Make a table of all the projections
table(inv_simple$orig_datum)
  
#Setup a datum table to transform different datums into WGS84 for GEE and to 
#match LAGOS. Note that we make the somewhat risky decision that others and unknowns
# are mostly NAD83 (since > 60% of the data is originally in that projection)

datum_epsg <- tibble(orig_datum=c('NAD27','NAD83','OTHER','Unknown','UNKWN','WGS84','WGS72'),
                     epsg=c(4267,4269,4269,4269,4269,4326,4322))


# Get distinct lat longs and sites
inv_uniques <- inv_simple %>%
  distinct(SiteID,orig_lat,orig_long,orig_datum)

## project inventory using the above lookup table
## Have to loop over each projection
projected <- list() 

for(i in 1:nrow(datum_epsg)){
  #Select each datum iteratively
  d1 <- datum_epsg[i,]
  # Join inventory to that datum only and then feed it that CRS and then 
  # transform to wgs84
  inv_reproj <- inv_uniques %>%
    filter(orig_datum == d1$orig_datum) %>%
    inner_join(d1, by='orig_datum') %>%
    st_as_sf(.,coords=c('orig_long','orig_lat'),crs=d1$epsg) %>%
    st_transform(4326)
  
  projected[[i]] <- inv_reproj
}

# Note that we lose some sites in GUAM which is intentional
# Add back in lat longs which are all WGS84 now
inv_wgs84 <- do.call('rbind',projected) %>%
  mutate(lat = st_coordinates(.)[,2],
         long = st_coordinates(.)[,1]) 

allsite <- inv_wgs84 %>%
  as.data.frame(.) %>%
  select(-geometry) %>%
  mutate(source='WQP') %>%
  left_join(inv_simple,by=c("SiteID","orig_datum","source"))

site_within_est <- st_join(inv_wgs84, est_bdr,st_intersects,left=FALSE) 

write_feather(allsite,'newdownload/unique_site_inventory.feather')

st_write(site_within_est, "newdownload/Aquasat_Site_within_est.shp",
         delete_dsn = TRUE)
```

# 2. Get the LAGOS dataset and its sites

Include LAGOS system sites as part of the original AquaSat dataset. 

```{r}
# lagosne_get(version="1.087.3",dest_folder=LAGOSNE::lagos_path())
# ## run the previous half code in 1_landsat_site_inventory.Rmd
# 
# #Load in lagos data
# lagos.sites <- lagosne_load("1.087.3")$locus %>%
#   select(SiteID = lagoslakeid,lat=nhd_lat,long=nhd_long) %>%
#   mutate(SiteID = paste('lagos',SiteID,sep='-')) %>%
#   mutate(source='LAGOS') %>%
#   mutate(epsg=4326) %>%
#   select(names(inv_wgs84))
# 
# lagos <- lagos.sites %>% st_as_sf(.,coords=c('nhd_long','nhd_lat'),crs=4326)
# site_within_est <- st_join(lagos, est_bdr,st_intersects,left=FALSE) 

```


# 3. Download the water quality data based on site information

Get water quality data.

Get the water quality data from 2019-05-01 to 2021-06-01. Date setting in wqp_date.yml must be changed.
Check wqp_code.yml, identify the codes that do not contain values and remove them from listing.  In this instance, TSS , Chl A, and Secchi data were removed if they did not occur at chlorophyll observation stations during this time period.  


```{r}
wqp_states <- yaml::yaml.load_file("L:/PRIV/PIPHABS/20210615-Progress/0_cfg/wqp_states.yml")
wqp_codes <- yaml::yaml.load_file("L:/PRIV/PIPHABS/20210615-Progress/0_cfg/wqp_codes.yml")
wq_dates <- yaml::yaml.load_file("L:/PRIV/PIPHABS/20210615-Progress/0_cfg/wq_dates.yml")
wqp_state_codes <- get_wqp_state_codes()
wqp_pull <- yaml::yaml.load_file("L:/PRIV/PIPHABS/20210615-Progress/0_cfg/wqp_pull.yml")

state_codes <- filter(wqp_state_codes, name %in% wqp_states) %>% pull(value)

# ## get the sites information
# # first, get the sites that have the chl value during this time
# wqp_chl <- list(
#   statecode=state_codes,
#   siteType=wqp_codes$siteType,
#   characteristicName="chlorophyll" # to be updated each time through loop
#   # we'd include dates, but they get ignored by the service behind whatWQPdata
# )
# chl <- do.call(whatWQPdata, wqp_chl)
# mutate(chl, constituent=constituent)
# # write_feather(wqp_chl, "1_wqdata/out/wqp_update/chl.feather")
# site0 <- intersect(chl$MonitoringLocationIdentifier,sites$SiteID)

## identify available constituent sets
inventory <-  read_feather('newdownload/wqp_inventory.feather')
site_within_est <- read.dbf("newdownload/Aquasat_Site_within_est.dbf")

site0 <- site_within_est$SiteID
constituents <- unique(inventory$Constituent)

wqp_args <- list(
  siteid=NA,
  characteristicName=NA,
  startDateLo=wq_dates$startDate,
  startDateHi=wq_dates$endDate
  )

## get the chl data first (i=1)
## this step may require nearly two days, since it goes through to check each site (totally over 20000)
## at the end, only ~1200 sites have chl value
wqp_args$characteristicName=wqp_codes$chlorophyll

wqp_chl <- list()
for(j in 1:length(site0)){
  wqp_args$siteid=site0[j]
  wqp_chl[[j]] <- readWQPdata(wqp_args)
}

chl <- do.call(rbind.data.frame, wqp_dat)
write_feather(as_tibble(chl), "newdownload/all_raw_chlorophyll_newest.feather")

## then, get the list of sites having chl value. 
## This short list will save time required to download other parameters.
## there are around ~1200 sites.

site_chl <- unique(chl$MonitoringLocationIdentifier)

# i starts from 2 since 1=chlorophyll. 2=tss, 3=secchi, 4=cdom, 5=doc
for(i in 2:length(wqp_codes$characteristicName)){
  wqp_args$characteristicName=wqp_codes$characteristicName[[i]]
  savepath = paste0("newdownload/all_raw_",names(wqp_codes$characteristicName[i]),".csv")
  
  wqp_dat <- list()
  for(j in 1:length(site_chl)){
    wqp_args$siteid=site_chl[j]
    wqp_dat[[j]] <- readWQPdata(wqp_args)
  }
  wqp <- do.call(rbind.data.frame, wqp_dat)
  write.csv(as_tibble(wqp), savepath)
}

```

4. Harmonize downloaded raw data

Run "0_Aquasat_wqp_data_harmonizing.Rmd" code to harmonize the downloaded raw data. 
Be sure to check data file paths and change accordingly.
Data with recorded depth of > 100m are removed.

RUN "0_Aquasat_combined_wqp_munge.Rmd" and "0_Aquasat_wqp_merge_widen.Rmd" to merge the harmonized data together.
All of the raw data are merged together at the end.
