# Supplementary material for: EstuarySAT Database Development of Harmonized Remote Sensing and Water Quality Data for Tidal and Estuarine Systems
Source: Water (Basel). Author manuscript; Available in PMC 2025 Sep 25. (PMC11534012; doi:10.3390/w16192721)
Supplement: Supplement1 [file NIHMS2025764-supplement-Supplement1.zip › 0_Aquasat_update_addtionalvariable V12622.Rmd]

---
title: "Aquasat: download addtional variables"
author: "Xiao Shen, referencing the work from Matthew Ross"
date: "6/12/2021"
    toc: true
editor_options: 
  chunk_output_type: console
---

# system environment settings

```{r setup, include=FALSE}
knitr::opts_chunk$set(echo = TRUE,eval=FALSE, warning = FALSE)
```

```{r, include=FALSE}

library(dataRetrieval)
library(feather)
library(dplyr)
library(foreign)

knitr::opts_knit$set(root.dir="D:/Study/PIPs/Results/AquaSat/")

```

This code will download and process additional WQ variables;  water temperature, salinity, pH and DO. Data queries only include sites within defined estuary boundaries. 

# 1. Get the site inventory within the estuary from the WQP data

(1) Define the function get_wqp_state_codes and inventory_wqp
 
```{r}
# prepare a data.frame that maps state names to the FIPS codes used by WQP
get_wqp_state_codes <- function() {
  states_df <- dataRetrieval::stateCd %>%
    filter(STATE < 60) %>%
    mutate(
      value=paste0('US:', STATE),
      name=STATE_NAME) %>%
    select(value, name)
  return(states_df)
}

# acquire a data frame of site x constituent information, with counts of
# observations per site-constituent combination and all the site metadata that
# looks useful
inventory_wqp <- function(ind_file, wqp_state_codes, wqp_states, wqp_codes) {
  # convert states list to FIPS list
  state_codes <- filter(wqp_state_codes, name %in% wqp_states) %>% pull(value)
  
  # identify available constituent sets
  constituents <- names(wqp_codes$characteristicName)
  
  # prepare the args to whatWQPdata. all arguments will be the same every time
  # except characteristicName, which we'll loop through to get separate counts
  # for each
  wqp_args <- list(
    statecode=state_codes,
    siteType=wqp_codes$siteType,
    characteristicName=NA # to be updated each time through loop
#    sampleMedia=wqp_codes$sampleMedia
    # we'd include dates, but they get ignored by the service behind whatWQPdata
  )
  
  # loop over the constituents, getting rows for each
  sample_time <- system.time({
    samples <- bind_rows(lapply(constituents, function(constituent) {
      message(Sys.time(), ': getting inventory for ', constituent)
      wqp_args$characteristicName <- wqp_codes$characteristicName[[constituent]]
      tryCatch({
        wqp_wdat <- do.call(whatWQPdata, wqp_args)
        mutate(wqp_wdat, constituent=constituent)
      }, error=function(e) {
        # keep going IFF the only error was that there weren't any matching sites
        if(grepl('arguments imply differing number of rows', e$message)) {
          NULL
        } else {
          stop(e)
        }
      })
    }))
  })
  message(sprintf('sample inventory complete, required %0.0f seconds', sample_time[['elapsed']]))
  
  # get additional site information
  message(Sys.time(), ': getting additional site data')
  site_time <- system.time({
    wqp_site_args <- wqp_args[names(wqp_args) != 'characteristicName']
    sites <- do.call(whatWQPsites, wqp_site_args)
  })
  message(sprintf('site inventory complete, required %0.0f seconds', site_time[['elapsed']]))
  
  # merge constituent info with site info
  wqp_info <- left_join(
    samples %>%
      select(Constituent=constituent, MonitoringLocationIdentifier, resultCount,
             MonitoringLocationName, MonitoringLocationTypeName, ResolvedMonitoringLocationTypeName),
    sites %>%
      select(MonitoringLocationIdentifier, LatitudeMeasure, LongitudeMeasure, HorizontalCoordinateReferenceSystemDatumName,
             HUCEightDigitCode, CountryCode, StateCode, CountyCode, OrganizationFormalName) %>%
      # replace lat/lon numeric flags with NAs
      mutate(LatitudeMeasure = ifelse(LatitudeMeasure < 10, NA, LatitudeMeasure),
             LongitudeMeasure = ifelse(LongitudeMeasure > -10, NA, LongitudeMeasure)),
    by='MonitoringLocationIdentifier')
  
  # write the data file and the indicator file
#  data_file <- as_data_file(ind_file)
  feather::write_feather(wqp_info, data_file)
#  sc_indicate(ind_file, data_file=data_file)
#  invisible()
}
```


# 2. Get the LAGOS dataset and its sites

Include LAGOS system sites as part of the original AquaSat dataset. 

```{r}
# lagosne_get(version="1.087.3",dest_folder=LAGOSNE::lagos_path())
# ## run the previous half code in 1_landsat_site_inventory.Rmd
# 
# #Load in lagos data
# lagos.sites <- lagosne_load("1.087.3")$locus %>%
#   select(SiteID = lagoslakeid,lat=nhd_lat,long=nhd_long) %>%
#   mutate(SiteID = paste('lagos',SiteID,sep='-')) %>%
#   mutate(source='LAGOS') %>%
#   mutate(epsg=4326) %>%
#   select(names(inv_wgs84))
# 
# lagos <- lagos.sites %>% st_as_sf(.,coords=c('nhd_long','nhd_lat'),crs=4326)
# site_within_est <- st_join(lagos, est_bdr,st_intersects,left=FALSE) 

```


# 3. Download the water quality data based on site information

Get water quality data.

Get the water quality data from 2019-05-01 to 2021-06-01. Date setting in wqp_date.yml must be changed.
Check wqp_code.yml, identify the codes that do not contain values and remove them from listing.  In this instance, TSS , Chl A, and Secchi data were removed if they did not contain data records during this time period.  

```{r}
wqp_inventory <- read_feather("D:/Study/PIPs/20210615-Progress/1_site_inventory/Aquasat_Site.feather")
wq <- read_feather("D:/Study/PIPs/Results/AquaSat/wq/AquaSat_wq.feather")
# the wqp_codes here includes new variables, like temp, salinity,etc
wqp_codes <- yaml::yaml.load_file("D:/Study/PIPs/20210615-Progress/0_cfg/wqp_codes_add.yml")
wq_dates <- yaml::yaml.load_file("D:/Study/PIPs/20210615-Progress/0_cfg/wq_dates_add.yml")
wqp_pull <- yaml::yaml.load_file("D:/Study/PIPs/20210615-Progress/0_cfg/wqp_pull.yml")

# get the site list
# there are around ~29,808 sites
site0 <- unique(intersect(wqp_inventory$Station,wq$Station))

wqp_args <- list(
  siteid=NA,
  characteristicName=NA,
  startDateLo=wq_dates$startDate,
  startDateHi=wq_dates$endDate
  )

#character name: 1=ph, 2=do, 3=salinity, 4=temperature, 5=turbidity
for(i in 1:length(wqp_codes$characteristicName)){
  wqp_args$characteristicName=wqp_codes$characteristicName[[i]]
  savepath = paste0("newdownload/raw/addpar/all_raw_",names(wqp_codes$characteristicName[i]),".csv")
  wqp_dat <- list()
  site <- site0[-189]
  
  for(j in 1:length(site)){
    wqp_args$siteid=site[j]
    wqp_dat[[j]] <- readWQPdata(wqp_args)
  }
  
  wqp <- do.call(rbind.data.frame, wqp_dat)
  write.csv(as_tibble(wqp), savepath)
}

```

4. Harmonize downloaded raw data

Run "0_Aquasat_wqp_data_harmonizing.Rmd" code to harmonize the downloaded raw data. 
Be sure to check data file paths and change accordingly.
Data with recorded depth of > 100m are removed.

RUN "0_Aquasat_combined_wqp_munge.Rmd" and "0_Aquasat_wqp_merge_widen.Rmd" to merge the harmonized data together.
All of the raw data are merged together at the end.
