# Supplementary material for: EstuarySAT Database Development of Harmonized Remote Sensing and Water Quality Data for Tidal and Estuarine Systems
Source: Water (Basel). Author manuscript; Available in PMC 2025 Sep 25. (PMC11534012; doi:10.3390/w16192721)
Supplement: Supplement1 [file NIHMS2025764-supplement-Supplement1.zip › 0_Aquasat_wqp_data_harmonizing V12622.Rmd]

---
title: "WQP Parameter and Method Harmonization"
author: "Xiao Shen, referencing the work from Matthew Ross"
date: "6/12/2021"
output:
  html_document:
    toc: true
editor_options: 
  chunk_output_type: console
---

# Harmonizing disparate data

Data from the water quality portal (WQP) includes a range of methods and varying parameter names. This step harmonizes the WQP data and includes some sites that do not have matching Sentinel image pixels. This is an intermediate dataset which may be used for future research. 

```{r setup, include=F, warnings='hide'}
library(feather)
library(tidyverse)
library(knitr)
library(kableExtra)
library(pander)
library(LAGOSNE)
library(lubridate)
library(GenKern) #For nearest function
library(scipiper)
library(readr)
knitr::opts_chunk$set(echo = TRUE,eval=FALSE)
knitr::opts_knit$set(root.dir='L:/PRIV/PIPHABS/Point Data/Results/AquaSat/newdownload/')

```


```{r functions}

#Define a function that renames and reorders columns from the raw files
wqp.renamer <- function(df){
  simple.names <- df %>%
                  dplyr::select(date=ActivityStartDate,
                         parameter=CharacteristicName,
                         units=ResultMeasure.MeasureUnitCode,
                         SiteID=MonitoringLocationIdentifier,
                         org=OrganizationFormalName,
                         org_id=OrganizationIdentifier,
                         time=ActivityStartTime.Time,
                         value=ResultMeasureValue,
                         sample_method=SampleCollectionMethod.MethodName,
                         analytical_method=ResultAnalyticalMethod.MethodName,
                         particle_size=ResultParticleSizeBasisText,
                         date_time=ActivityStartDateTime,
                         media=ActivityMediaName,
                         sample_depth=ActivityDepthHeightMeasure.MeasureValue,
                         sample_depth_unit=ActivityDepthHeightMeasure.MeasureUnitCode,
                         fraction=ResultSampleFractionText,
                         status=ResultStatusIdentifier) %>%
  #Remove trailing white space in labels
  mutate(units = trimws(units)) %>%
  #Keep only samples that are water samples
  filter(media=='Water')
  dropped = nrow(df)-nrow(simple.names)
  print(paste('we dropped',dropped,'samples because the sample medium was not labeled as Water'))
  return(simple.names)
}

#Function for making a nice table that gets a summary of units and the number of observations with that unit code
unit.kable <- function(d){
  d %>%
    group_by(units) %>%
    summarize(count=n()) %>%
    arrange(desc(count)) %>%
    kable(.,'html',caption='All  parameter and unit combinations') %>%
    kable_styling() %>%
    scroll_box(width='500px',height='400px')
}

unit.disharmony <- function(d,lookup){
  d %>%
    anti_join(lookup,by='units') %>%
    group_by(units) %>%
    summarize(count=n())  %>%
    kable(.,'html',caption='The following measurements
          were dropped because the units do not make sense') %>%
    kable_styling() %>%
    scroll_box(width='500px',height='400px')
}

sample.kable <- function(d){
d %>%
  group_by(sample_method) %>%
  summarize(count=n()) %>% 
  arrange(desc(count)) %>%
  kable(.,'html',caption='All sample methods and their count') %>%
  kable_styling() %>%
  scroll_box(width='600px',height='400px')
}

analytical.kable <- function(d){
  d %>%
    group_by(analytical_method) %>%
    summarize(count=n()) %>% 
    arrange(desc(count)) %>%
    kable(.,'html',caption='All analytical methods and their count') %>%
    kable_styling() %>%
    scroll_box(width='600px',height='400px')
}

```

# Parameterize methods and units


# Secchi depth

## Secchi Methods
Secchi depth method is uniform - no additional parameterization required

## Secchi Unit Harmonization
Secchi units are depth - create lookup table

# Memory refresh for scipiper
```{r}
gc()
```


```{r secchi all parameters}
#Read in the raw data from '1_wqdata/out'
secchi <- read.csv('raw/all_raw_secchi.csv') %>%
  wqp.renamer() 
#Summarize by characteristic name and unit code and print
unit.kable(secchi)

```

### Secchi unit disharmony

From the lookup table we drop all non-depth units and convert all remaining to meters

```{r secchi illogical}
#Create a lookup table of units and conversion factors that we want to keep
secchi.lookup <- tibble(units=c('cm','ft','in','m','mi'),
                        conversion = c(0.01,.3048,0.0254,1,1609.34))

# Do an anti_join to these units so that all units that aren't kept can be highlighted and displayed
unit.disharmony(secchi,secchi.lookup)
```


### Secchi unit harmony in meters

```{r secchi sensible}
#Join secchi by unit name and then multiply by conversion factor to get meters
secchi.harmonized <- secchi %>%
  inner_join(secchi.lookup,by='units') %>%
  mutate(harmonized_parameter = 'secchi',
         harmonized_value=value*conversion,
         harmonized_unit='meters')

rm(secchi,secchi.lookup)
```

# TSS 

TSS unification and parameterization.  For mixtures of samples containing both TSS and SSC concentrations we are assuming they are the same.  Please reference https://water.usgs.gov/osw/pubs/WRIR00-4191.pdf  The primary difference between these methods, as laid out in this paper, is that SSC estimates the mass of suspended solids in a sample volume, by drying out the entire sample without subsampling the water volume. TSS methods often involve some form of subsampling of the total water volume. The paper highlights that while many estimates of TSS and SSC are essentially the same, samples with high sand content show systematic bias in TSS estimates. For our purposes, we have no apriori way to distinguish samples with high or low sand, so we have made the choice to assume that measurements of SSC and TSS are, over the bulk of samples, the same. We use the term �TSS� from here on to describe these data that include both SSC and TSS.

```{r}
#Read in the raw data from '1_wqdata/out'
tss <- read.csv('raw/all_raw_tss.csv') %>%
  wqp.renamer()

#Summarize by characteristic name and unit code
unit.kable(tss)
```

## TSS methods

Identify sampling and analysis methods and parameterize. 

### TSS sample methods

Collection and reporting methods varied but are parameterized and captured in the following table. 

```{r tss sample method}

sample.kable(tss)

```


### TSS analytical methods
Catalog and count all TSS listed methods and store in table

```{r tss analytical breakdown}

analytical.kable(tss)

```


#### TSS removing nonsensical analytical TSS methods

TSS methods are filtered to remove unrelated analytical methods (ie. Ammonia analysis). We preserve all records listed as NA as removing them would severely limit the numbers of matched records.  

The code below lists and stores the methods not kept in the final table for later review. 


```{r tss analytical method filtering}

#There are a lot of parameter codes so we are just going to use a grepl command with key words that definitely disqualify the sample

non.sensical.tss.methods <- tss %>%
  filter(grepl("Oxygen|Nitrogen|Ammonia|Metals|E. coli|Carbon|Anion|Cation|Phosphorus|Silica|PH|HARDNESS|Nutrient|Turbidity|Temperature|Nitrate|Conductance|Alkalinity|Chlorophyll",analytical_method,ignore.case=T))


tss.filtered <- tss %>%
  filter(!analytical_method %in% non.sensical.tss.methods$analytical_method)

print(paste('We dropped', round(nrow(non.sensical.tss.methods)/nrow(tss)*100,2),'% of samples, because the method used did not make sense. These methods are:'))

p(unique(non.sensical.tss.methods$analytical_method),wrap='',sep=' - ') #Nice function for printing long vectors horizontally separated by dash

```


### TSS depth of sampling

Additional TSS information - some samples also have an associated depth.  We do not report those but do preserve the data and evaluate using a histogram. 

```{r depth breakdown}
#Define a depth lookup table to convert all depth data to meters. 
depth.lookup <- tibble(sample_depth_unit=c('cm','feet','ft','in','m','meters',"None",NA),
                       depth_conversion=c(1/100,.3048,.3048,0.0254,1,1,NA,NA)) 

#Join depth lookup table to tss data
tss.depth <- inner_join(tss,depth.lookup,by=c('sample_depth_unit')) %>%
  #Some depth measurements have negative values (assume that is just preference)
  #I also added .01 meters because many samlples have depth of zero assuming they were
  # taken directly at the surface
  mutate(harmonized_depth=abs(sample_depth*depth_conversion)+.01)

# We lose lots of data by keeping only data with depth measurements
print(paste('If we only kept samples that had depth information we would lose',round((nrow(tss)-nrow(tss.depth))/nrow(tss)*100,1),'% of samples'))


ggplot(tss.depth,aes(x=harmonized_depth)) + 
  geom_histogram(bins=100) + 
  scale_x_log10(limits=c(0.01,10^3),breaks=c(.1,1,10,100)) 
```


## TSS Unit Harmonization

### TSS disharmony


As with secchi disk depth, we expect certain units to be associated with total suspended solids or suspended sediment concentration. These include mass per volume measurements like: mg/l, g/l, ug/l and others. For units expressed as % an additional column particle_size is added to maintain this information. 

#### TSS particle size fractionation  
We generated a table which preserves the particle fraction categories within the TSS category. 


```{r, fig.width=5}
#Select only units for %
tss.p <- tss %>%
  filter(units == '%') 

#look at the breakdown of particle sizes
tss.p %>%
  group_by(particle_size) %>%
  summarize(count=n()) %>%
  kable(.,'html',caption='All particle size fractions and their count') %>%
  kable_styling() %>%
  scroll_box(width='600px',height='400px')

#Keep only the sand fraction data (~50% of the data)
sand.harmonized  <- tss.p %>%
  filter(particle_size %in%  c('< 0.0625 mm','sands')) %>%
  mutate(conversion=NA,
         harmonized_parameter='p.sand',
         harmonized_value=value,
         harmonized_unit='%')


```


#### TSS dropping bad units

Filter remaining TSS observations for NA values and convert units to mg/L.  Non mass/volume units are dropped.  A table is created to preserve the number of obs dropped. 

```{r}
#Make a tss lookup table
tss.lookup <- tibble(units=c('mg/l','g/l','ug/l','ppm'),
                        conversion = c(1,1000,1/1000,1))


unit.disharmony(tss,tss.lookup)


```

### TSS harmony in mg/l
Convert to mg/L
Some data also have a parameter fixed suspended solids.  Those are relabelled as TIS - total inorganic sediments. 

```{r tss harmony}
#Join to the lookup table and harmonize units

tss.tis.harmonized <- tss %>%
  inner_join(tss.lookup,by='units') %>%
  mutate(harmonized_parameter = 'tss',
         harmonized_value=as.numeric(value)*conversion,
         harmonized_unit='mg/l') %>%
  #Change harmonized parameter to tis for parameter "fixed suspended solids"
  mutate(harmonized_parameter = ifelse(parameter == 'Fixed suspended solids','tis',harmonized_parameter))

rm(tss,tss.depth,tss.filtered,tss.lookup,tss.p,non.sensical.tss.methods,depth.lookup)
gc()
```

## TSS SSC empirical check

```{r}
tss.name <- c("tss"="Total suspended solids","ssc"="Suspended Sediment Concentration (SSC)")
names(tss.tis.harmonized)
ssc.tss <- tss.tis.harmonized %>%
  filter(parameter %in% c('Total suspended solids','Suspended Sediment Concentration (SSC)')) %>%
  select(date,date_time,SiteID,parameter,harmonized_value) %>%
  distinct(date_time,SiteID,.keep_all=T) %>%
  spread(key=parameter,value=harmonized_value) %>% 
  rename(!!!(any_of(tss.name))) 

ssc.tss %>%
  filter(!is.na(ssc)) %>%
  summary(.)
```


# DOC Read, fraction and methods code

Read and incorporate dissolved organic carbon data (DOC).  The WQC portal does not have a parameter for DOC - these data were queried as the following; total carbon, organic carbon and non-purgeable organic carbon. In our data we consider OC and NPOC exchangeable parameters.  We are adding a new parameter labeled 'fraction' which represents the fraction of the carbon pool being retained in the sample.  The full list of fractions and parameter names are retained in a table for later review

```{r doc read}

#Summarize by characteristic name and unit code
doc <- read.csv('raw/all_raw_doc.csv') %>%
  wqp.renamer(.) 

```


```{r doc fraction}

doc %>%
  group_by(fraction) %>%
  summarize(count=n()) %>% 
  arrange(desc(count)) %>%
  kable(.,'html',caption='All doc sample fraction names and their count') %>%
  kable_styling() %>%
  scroll_box(width='600px',height='400px')


```

#### Keeping only Dissolved Fraction

Subset data to only dissolved organic carbon regardless of method

```{r keep doc fraction}

doc.fraction.names <- c('Dissolved','Filterable','Filtered, lab','Filtered, field')
doc.dissolved <- doc %>%
  filter(fraction %in% doc.fraction.names)


print(paste('we dropped',nrow(doc)-nrow(doc.dissolved),'samples because they were not labeled as dissolved'))

```


### DOC sample methods

create table of DOC sample methods


```{r doc sample methods}
sample.kable(doc.dissolved)
```


### DOC analytical method

create analytical methods table and preserve samples labeled as 'NA'.  

```{r}
analytical.kable(doc.dissolved)
```


#### DOC removing nonsensical analytical methods

There are some methods that appeared in the database that do not make sense for DOC methodology.  They are filtered out in the code below. 

```{r}
doc.nonsense.methods <- doc.dissolved %>%
  filter(grepl("Oxygen|Nitrogen|Ammonia|Metals|E. coli|Anion|Cation|Phosphorus|Silica|PH|HARDNESS|Nutrient|Turbidity|Nitrate|Conductance|Alkalinity|Chlorophyll|Solids",analytical_method,ignore.case=T)) %>%
  filter(analytical_method != 'Temperature')


doc.filtered <- doc.dissolved %>%
  filter(!analytical_method %in% doc.nonsense.methods$analytical_method)

print(paste('We dropped', round(nrow(doc.nonsense.methods)/nrow(doc)*100,2),'% of samples, because the method used did not make sense. These methods are:'))

  
p(unique(doc.nonsense.methods$analytical_method),wrap='',sep=' - ') 
```

## DOC Units

Below we are reviewing the units of DOC to confirm they are in mass/unit volume.  NA and units expressed as % are now dropped.  


```{r}
unit.kable(doc.filtered)
```


### DOC unit disharmony
doc.filtered %>%

```{r}
#Setup a lookup table so that final units are all in mg/L. 
doc.lookup <- tibble(units=c('mg/l','ppm','ug/l'),
                        conversion = c(1,1,.001))

unit.disharmony(doc.filtered,doc.lookup)
```

## DOC harmony

Units are converted to mg/L

```{r}
doc.harmonized <- doc.filtered %>%
  inner_join(doc.lookup,by='units') %>%
  mutate(harmonized_parameter = 'doc',
         harmonized_value=as.numeric(value)*conversion,
         harmonized_unit='mg/L')

rm(doc,doc.dissolved,doc.filtered,doc.lookup,doc.nonsense.methods)
```


# Chlorophyll processing steps

Chlorophyll data read

```{r Chlorophyll}
#Read in the raw data from '1_wqdata/out'
chl <- read.csv('raw/all_raw_chlorophyll.csv') %>%
  wqp.renamer() 
```


## Chlorophyll a only

Filter data for chlorophyll (a) only, retain all chlorophyll parameter names in table. 


```{r chl all }

chl %>%
   group_by(parameter) %>%
   summarize(count=n()) %>% 
   arrange(desc(count)) %>%
   kable(.,'html',caption='All chlorophyll parameter names and their count') %>%
   kable_styling() %>%
   scroll_box(width='600px',height='400px')

```

Drop parameter names containing uncorrected data for phaeophytin.  

### Chlorophyll a parameter disharmony

```{r chl throw away}

chl.names <- c('Chlorophyll a','Chlorophyll a (probe relative fluorescence)','Chlorophyll a, corrected for pheophytin','Chlorophyll a (probe)','Chlorophyll a, free of pheophytin', 'Chlorophyll a - Phytoplankton (suspended)' ,'Chlorophyll') 

chl %>%
  filter(!parameter %in% chl.names) %>%
  group_by(parameter) %>%
  summarize(count=n()) %>%
  kable(.,'html',caption='All dropped chlorophyll parameter names and their count') %>%
  kable_styling() %>%
  scroll_box(width='600px',height='400px')
```

### Chlorophyll a 

Generate table of Chlorophyll a subset kept

```{r chl a keepers}

chl.a <- chl %>%
  filter(parameter %in% chl.names)

```


## Chlorophyll a sample fraction

The next steps will harmonize the Chl(a) retained data

### Chlorophyll a all fractions

```{r}
chl.a %>%
   group_by(fraction) %>%
   summarize(count=n()) %>% 
   arrange(desc(count)) %>%
   kable(.,'html',caption='All chlorophyll sample fractions and their count') %>%
   kable_styling() %>%
   scroll_box(width='600px',height='400px')

```


Generate table containing four categories for chlorophyll a;  Total (non-filtered), Filtered, Particulate, and NA.  Both total and dissolved data are kept.  Total and dissolved will be combined into one parameter 'fraction'

### Chlorophyll fraction keep

```{r}
chl.particles <- c('Non-Filterable (Particle)','Suspended','Non-filterable','<Blank>','Acid Soluble')

chl.a.fraction <- chl.a %>%
  filter(!fraction %in% chl.particles)
```


## Chlorophyll a Methods

We did not filter Chlorophyll a by sample method

```{r chl sample method}
sample.kable(chl.a.fraction)

```

### Chlorophyll a analytical methods

Create table of chla methods

```{r}
analytical.kable(chl.a.fraction)

```

#### Chlorophyll a removing nonsensical analytical methods

Remove non chlorophyll methods and keep NA and blanks

```{r}
chl.a.nonsense.methods <- chl.a.fraction %>%
  filter(grepl("Oxygen|Nitrogen|Ammonia|Metals|Anion|Cation|Phosphorus|Silica|HARDNESS|Nutrient|Turbidity|Nitrate|Conductance|Alkalinity|Solids",analytical_method,ignore.case=T)) %>%
  filter(analytical_method != 'Temperature',
         analytical_method != 'PH')
  
chl.a.filtered <- chl.a.fraction %>%
  filter(!analytical_method %in% chl.a.nonsense.methods$analytical_method)

print(paste('We dropped', round(nrow(chl.a.nonsense.methods)/nrow(chl)*100,2),'% of samples, because the method used did not make sense. These methods are:'))

  
p(unique(chl.a.nonsense.methods$analytical_method),wrap='',sep=' - ') 
```


## Chlorophyll a units

List Chlorophyll a units and harmonize all mass/volume units to ug/L. NAs and % units will be dropped.

```{r}
unit.kable(chl.a.filtered)

```

### Chlorophyll a unit disharmony

```{r}
#Setup a lookup table so that final units are all in mg/L. 
chl.lookup <- tibble(units=c('mg/l','ppm','ug/l','mg/m3','ppb','mg/cm3','ug/ml','mg/ml'),
                        conversion = c(1000,1000,1,1,1,1000000,1000,1000000))

unit.disharmony(chl.a.filtered,chl.lookup)

```

#Chlorophyll a unit conversion to ug/L

```{r}
chl.a.harmonized <- chl.a.filtered %>%
  inner_join(chl.lookup,by='units') %>%
  mutate(harmonized_parameter = 'chl.a', value = as.numeric(value),
#         Chl_category = ifelse(parameter == 'Chlorophyll','CHL','CHLA'),
         harmonized_value=as.numeric(value)*conversion,
         harmonized_unit='ug/L')


rm(chl,chl.a,chl.a.filtered,chl.a.fraction,chl.a.nonsense.methods,chl.loookup)
```

# Memory clear step to prevent crashing from resource utilization

```{r}
gc()
```

# CDOM processing steps

```{r cdom read}

#Summarize by characteristic name and unit code
cdom <- read.csv('raw/all_raw_cdom.csv') %>%
  wqp.renamer(.) 

```


### CDOM sample fraction and sample methods

Methods from CDOM data obtained from the WQP are retained in a table
The WQP data are clean and only contain CDOM data

```{r cdom sample methods}
sample.kable(cdom)
```

## cdom harmony

CDOM data are harmonized and units are maintained as RFU

```{r}
cdom.harmonized <- cdom %>%
  mutate(harmonized_parameter = 'cdom',
         harmonized_value = as.numeric(value),
         harmonized_unit='RFU',
         conversion = 1)

rm(cdom)
```

### DOC analytical method

The majority of CDOM data had no listed method so no additional methods based filtering could be performed. 

```{r cdom analytical}
analytical.kable(cdom)
```

## CDOM Units
RFU units are retained as are observations with no listed units 


```{r cdom units}
unit.kable(cdom)
```


# Bind and save the harmonized data

Create data frame of all harmonized parameters along with single observation records for date, latitude, longitude, and siteid.  Additonal data munging is contained in `2_combined_wqp_munge.Rmd`

```{r}
#===Downstream code can't handle the size of the single TSS data file so we will split that into a few separate datasets  instead of one

##First just the TIS data
tis.harmonized <- tss.tis.harmonized %>%
  filter(harmonized_parameter=='tis') 

##Add an index to help with splitting
tss.harmonized <- tss.tis.harmonized %>%
  filter(harmonized_parameter=='tss') %>%
  arrange(SiteID,date) %>%
  mutate(index=1:nrow(.))

#===split the chl.a into separate datasets

##CHLA dataset
chla.harmonized <- chl.a.harmonized %>%
  filter(parameter != 'Chlorophyll') %>% 
  mutate(harmonized_parameter = "CHLA",
         particle_size = as.character(particle_size)) 

##CHL dataset
chl.harmonized <- chl.a.harmonized %>%
  filter(parameter == 'Chlorophyll') %>% 
  mutate(harmonized_parameter = "CHL",
         particle_size = as.character(particle_size)) %>%
  arrange(SiteID,date) %>%
  mutate(index=1:nrow(.))

#depth dataset
depth.lookup <- tibble(sample_depth_unit=c('cm','feet','ft','in','m','meters',NA, 'None'),
                       depth_conversion=c(1/100,.3048,.3048,0.0254,1,1,NA, NA)) 

depth.harmonized <- chl.a.harmonized %>%
  left_join(depth.lookup,by='sample_depth_unit') %>%
  mutate(harmonized_value = abs(sample_depth)*depth_conversion) %>% 
  #some depth is recorded as a negative value
  filter(harmonized_value < 100) %>% 
  select(-depth_conversion) %>%
  mutate(particle_size = as.character(particle_size),
         harmonized_unit = "meter", harmonized_parameter = "depth")
  
##Bind all the harmonized data together
harmonized.datasets <- list(depth.harmonized,chla.harmonized,chl.harmonized, doc.harmonized,tis.harmonized,tss.harmonized,sand.harmonized,secchi.harmonized, cdom.harmonized)

h.names <- c('depth','CHLA','CHL','doc','tis','tss','sand','secchi','cdom')
```

# Quality control check for depth

```{r}
#Before exporting the harmonized data we can do one more quality check
singular.harmony <- map_dfr(map_dfr(harmonized.datasets,~{
  .x %>% mutate(date = as.Date(date, "%Y-%m-%d"),
                date_time = as.POSIXct(date_time, format="%Y-%m-%d %H:%M:%S",tz="UTC"),
                harmonized_value = as.numeric(harmonized_value),
                value = as.numeric(value))}), rbind)

has.depth <- singular.harmony %>%
  filter(!is.na(sample_depth)) 

print(paste('We would lose',100*round(1-(nrow(has.depth)/nrow(singular.harmony)),3),'% of samples if we kept only observations that have sample depth recorded'))


depth.lookup <- tibble(sample_depth_unit=c('cm','feet','ft','in','m','meters',NA, 'None'),
                       depth_conversion=c(1/100,.3048,.3048,0.0254,1,1,NA, NA)) 

shallow.depth <- has.depth %>%
  left_join(depth.lookup,by='sample_depth_unit') %>%
  mutate(harmonized_depth = abs(sample_depth)*depth_conversion) %>% #some depth is recorded as a negative value
  
  filter(harmonized_depth < 100)


summary(shallow.depth$harmonized_depth)
print(paste('We lose',round((nrow(has.depth)-nrow(shallow.depth))/nrow(singular.harmony)*100,3),' % of samples by restricting data to less than 100m'))


```


## Final harmonized table cleaning

```{r}

#Remove extraneous columns
extraneous <- function(df){
  df <- df %>%
    mutate(index = 1:nrow(.)) %>%
    filter(!is.na(harmonized_value)) %>%
    ungroup() %>%
    left_join(depth.lookup,by='sample_depth_unit') %>%
    mutate(harmonized_depth = abs(sample_depth)*depth_conversion,
           value = as.numeric(value),
           harmonized_value = as.numeric(harmonized_value)) %>%
    filter(harmonized_depth < 100 | is.na(harmonized_depth)) %>%
    #Remove extraneous columns
    dplyr::select(-units,-org,-org_id,-sample_method,-sample_depth,-sample_depth_unit,
            -particle_size,-media,-fraction,-status,-conversion) 
}


#Remove columns and save
for(i in 1:length(harmonized.datasets)){
  dat <- extraneous(harmonized.datasets[[i]])
  write_feather(dat,
                path=paste0('harmonized/',
                            h.names[i],'_harmony.feather'))
}

# tss.cleaned <- tss.harmonized %>%
#   extraneous(.)
# write_feather(tss.cleaned,path=paste0('1_wqdata/tmp/harmonized/',
#                             'tss','_harmony.feather'))


```
