# Supplementary material for: EstuarySAT Database Development of Harmonized Remote Sensing and Water Quality Data for Tidal and Estuarine Systems
Source: Water (Basel). Author manuscript; Available in PMC 2025 Sep 25. (PMC11534012; doi:10.3390/w16192721)
Supplement: Supplement1 [file NIHMS2025764-supplement-Supplement1.zip › 0_ChlaBuoys V12622.Rmd]

---
title: "data harmonizing for Chlorophyll Buoys dataset"
author: "Xiao Shen"
date: "06/15/2021"
output:
  html_document:
    toc: true
editor_options: 
  chunk_output_type: console
---

## System environment and data note
Our chlorophyll bouy data came from multiple sources and were stored and organized by folder name.  

## data pre-processing: clean and combine data in each dataset  

Since these data came from differing sources the majority of the coding is to reorganize and format the flat files into harmonized tables.  During this process we are sure to include date, time, time zone, station, site, lat, lon, and WQ paramters.  Note to future code users - some manual adjustment of the do-loop may be required.  

Additional notes regarding data pre-processing:

  (a) Some dataset files may have different column information. In these cases they were combined separately, and then merged into a final file.
  
  (b) For 7_USGS, the columns are named by parameter codes, we identified those codes first and converted them into names, this simplified the final processing steps.  
  
  (c) Some data lists are in "long" format; meaning that all the parameters are in one column. Reshape2::melt or reshape2::cast was used to convert them into "wide" format (one column for one parameter).
  
  (d) Check units for consistency. This step should be performed at beginning when checking the column names. Some units are in the column names, some need to be found in metadata, some may be put in a column if the data is in the "long" format. 
    
  (e) an additional parameter was added 'chl_category' as well as 'method' the output of this process is stored in wq_preprocessing in the resultsbuoys folder. 

## Chl a data harmonization steps; Format the data - rename and select the useful parameters

  (a) Rename the column names to make them consistent. For example:("Date_UTC","Project","Station","Longitude","Latitude","Depth_m","Temp_C","DO_mg.L","Salinity_ppt","Turb_NTU","Chl_ug.L", "Method", "Chl_category")
  
  (b) Filter the data based on QAQC Flag/Comments and also remove the NA CHL data
  
  (c) Remove extraneous non data columns.
  
  (d) Ensure data has a uniform time zone.  Time zone was converted from EST/PST/PDT etc. to UTC. This step is accomplished using "lubridate::force_tz" function to assign the time zone to original date and then convert it to UTC using the "attr" function (set time zone attribute).  
  
  (f) Some chl a data has multiple records for the same depth - in those instances the parameter values are averaged. 
  (g) Due to the varying data structures of individual programs it was necessary to manually open files and examine them to ensure the header row was present and correct. 

The resultant table is stored as _harmony in '_wq.feather'
    
## Chla Final merge

Combine all datasets into final data table 'wq/buoys_wq.feather'. 

# system environment settings

```{r SETTING}

# set the markdown working environment, including the working directory
# set eval to FALSE, the code will not run when knitting into html. If you want to run the code, remove the eval setting. However, since there are large data files, it will take a long time to finish running.
knitr::opts_chunk$set(echo = TRUE, warning = FALSE, eval=FALSE, root.dir = "L:/PRIV/PIPHABS/Point Data/")

```

# required libraries

```{r library}

library(dplyr) 
library(magrittr) # using %<>% 
library(readxl) # read_excel function
library(readr)
library(writexl)
library(data.table) # setattr function
library(R.matlab) # readMat, process the matlab datasets
library(feather) # read and write the data in feather
library(stringr) # str_split_fixed
library(stringi) # stri_sub
library(zoo)

```

# read feather

```{r readfeather}

library(feather) # install.packages("feather") if there is no feather package in your computer
chla <- read_feather("L:/PRIV/PIPHABS/Point Data/Results/Buoys/2_MDEyes_wq.feather")
head(chla) # display the first 6 rows of the data

```


## Detailed steps for processing files from each progam

# 1_HRECOS

According to the QA file, there is FLAG and COMMENT information for each monitoring data as below: 

QAQC flag definitions:
Provisional Data Flags
000000 Acceptable data
000005 Data that demonstrate a dramatic increase or decrease from the previous value
000006 Flat lined data
000030 Data outside three standard deviations of the seasonal mean
000040 Data outside four standard deviations of the seasonal mean
000100 Data outside the range of the instrument
Final Data Flags
000000 Data determined to be acceptable after a final review by the site manager
010000 Suspicious data according to a final review by the site manager
020000 Corrected data
500000 Rejected data according to a final review by the site manager

Data with QA flags containing; 000000, 000030, 000040, 020000 were preserved.  

Set column names as Date_EST, Depth_m, DO_mg.L, Turb_NTU, Salinity_ppt, Chl_ug.L. 

```{r HRECOS}
##=====data basic info======
# Method: Chl monitoring is from YSI sensing
hrecos = "Datasets/ChlorophyllBuoys/HRECOS/HRECOS/"
# list all data files, in HRECOS sub-folder, they are in .csv 
file1 = list.files(hrecos,"*.csv") 
site.info <- fread("Results/Buoys/1_HRECOS_siteinfo.txt")

##=====(1) Data pre-processing Step=====
# the result will be written into hrecos_result. 
hrecos_result = NULL 

for(i in 1:length(file1)){
  # skip headers. totally there are 12 header lines. The first 10 lines can be removed. 
  # The 11th line is the column name and the 12th line is the unit.
  # first, we only keep 12th line. Set check.names to keep the original column name.
  datalist = read.csv(paste0(hrecos,file1[i]),skip=11, header=TRUE, check.names=FALSE) 
  # generate the header vector by combining the 11th line with unit line using "_". 
  # e.g., Chlorophyll_ug/L, Chlorophyll_Flag, etc. 
  # However, some items in 11th line are blank. 
  # We should use for and if loop to fill the blank using the previous item.
  header0 <- read.csv(paste0(hrecos,file1[i]),skip=10,nrow=1,header=FALSE)
  for(j in 2:length(header0)){
    if(is.na(header0)[j]){header0[j]=header0[j-1]
    }
  }
  # combine 11th and 12th header lines by "_" to get the final header name
  header <- sapply(rbind(header0,names(datalist)),paste,collapse="_")
  # set data column name using the header vector
  names(datalist) <- header 
  # add "Project", "Station", "Chl_category", and "Method"  
  datalist %<>% mutate(Project = "HRECOS",Station = gsub("\\+"," ",stri_sub(file1[i],8,-24)),
                       Chl_category = "CHL", Method = "sensor") 
  # combine the files based on the column name
  hrecos_result = bind_rows(hrecos_result,datalist)
}

write_feather(hrecos_result, "Results/Buoys/wq_preprocessing/1_HRECOS.feather")

##=====(2) Data cleaning and harmonizing=====
hrecos_coln <- read_csv("Results/Buoys/1_hrecos_rename.csv") 
hrecos_colname <- t(hrecos_coln)
colnames(hrecos_colname) <- hrecos_colname[2,]
hrecos_colname <- hrecos_colname[-2,]

# remove the rows in which Chlorophyll is NA or less than zero, also if the chl flag is larger than 500000
# remove the flag and comment columns 
hrecos_harmony <- hrecos_result %>%
  # remove the CHL NA data or CHL is less than 0, which means wrong data
  filter(`Chlorophyll_ug/L` >= 0 & !is.na(`Chlorophyll_ug/L`) ) %>%
  # filter the data through the Chlorophyll_Comment
  filter(!Chlorophyll_Comment %in% c("GIM","GMC","SNV CAF")) %>%
  # filter the data based on the Chlorophyll_Flag
  filter(Chlorophyll_Flag %in% c(0,30,40,2000,2030, 2040)) %>%
  rename(!!!any_of(hrecos_colname)) %>%
  mutate(Temp_C = ifelse(is.na(Temp_C),Temp_C,Temp),
         Depth_m = ifelse(Depth_Flag %in% c(0,30,40,2000,2030, 2040), Depth_m, NA)) %>%
#  dplyr::select(-contains(c("Flag","Comment"))) %>%
  dplyr::select(-Temp) %>% 
  # join the lon/lat information into the table
  left_join(site.info,by="Station") %>% 
  # convert the Date_EST to Date_UTC using as.POSIXct
  mutate(Date_UTC = as.POSIXct(Date_EST, tryFormats = c("%m/%d/%Y %H:%M","%Y-%m-%d %H:%M"),tz = "Etc/GMT+5"))

attr(hrecos_harmony$Date_UTC, "tzone") <- "UTC"
 
# write the results into L result folder
write_feather(hrecos_harmony,"Results/Buoys/wq/1_HRECOS_wq.feather")
   
```

# 2_MDEyesOnTheBay

```{r MDEyes}
##=====data basic info=====
MDEyes = "Datasets/ChlorophyllBuoys/MDEyesOnTheBay/MDEyesOnTheBay/NewDownloadsAllParameters/"
file2 = list.files(MDEyes,"*.csv")
# combine the station information into the files
site.info <- read_excel("Results/Buoys/2_MDEyes_siteinfo.xlsx",sheet=1) %>% 
  filter(!is.na(Tributary)) %>% mutate(Station = paste(Tributary,"-",`Station Name`))

##=====(1) Data pre-processing Step=====
MDEyes_result = NULL

for(i in 1:length(file2)){
  # read the file, there is only one header line
  datalist = read.csv(paste0(MDEyes,file2[i]),header=TRUE) 
  # add the Project column to indicate the specific folder 
  datalist %<>% mutate(Project = "MDEyesOnTheBay", Chl_category = "CHL", Method = "sensor")
  MDEyes_result = bind_rows(MDEyes_result,datalist)
}

write_feather(MDEyes_result,"Results/Buoys/wq_preprocessing/2_MDEyes.feather")

##=====(2) Data cleaning and harmonizing======
# format the data result
MDEyes_harmony <- MDEyes_result %>%
  # there are some blank lines needing removal. So I filtered the station=NA first.
  filter(Station !="") %>% 
  # remove the blank character in station name
  mutate(Station = stri_sub(Station, 2,-1)) %>%
  mutate(Station=gsub("\\s+"," ",Station)) %>% 
  # combine the station information with the dataset
  left_join(site.info, by = "Station") %>%
  # rename the column and select the useful columns into the final file
  rename(Date_EST = DateTime, Depth_m = SampleDepth_m) %>%
  dplyr::select(Date_EST,Project, Station, Latitude, Longitude, Depth_m, Salinity_ppt, 
                Temp_C, Turb_NTU, pH, DO_mg.L, Chl_ug.L, Chl_category, Method, Layer) %>%
  # remove the NA Chl value
  filter(!is.na(Chl_ug.L)) %>% 
  # convert the EST time zone to UTC
  mutate(Date_UTC = as.POSIXct(Date_EST,"%m/%d/%y %H:%M",tz = "Etc/GMT+5"))

attr(MDEyes_harmony$Date_UTC, "tzone") <- "UTC"

write_feather(MDEyes_harmony,"Results/Buoys/wq/2_MDEyes_wq.feather")

```

# 3_NERACOOS

```{r NERACOOS}
##=====data basic info=====
NERACOOS = "Datasets/ChlorophyllBuoys/NERACOOS/NERACOOS/"
file3 = list.files(NERACOOS,"*.csv")
groups = c("URI","LOBO","optics","ACFFA","GRB")
NERACOOS_result = NULL
# write the column results into a excel
wb = createWorkbook()

##=====Get column name=====
## check the data column names first to identify which columns we should to choose
for(f in 1:length(groups)){
  # select the files out in the specific group
  file3_r = file3[grep(groups[f],file3)]
  # store results in col_names list
  col_names <- lapply(file3_r,function(x){
    names = read.csv(paste0(NERACOOS,x[i]),header=TRUE) 
    # use "tolower" to convert the column name to low cases
    # then combine it with file names through tolower
    names0 = data.frame(cbind(tolower(names(names)),"1")) %>%
      set_names(c("ColNames",x))
  })
  # merge the list results into data frame
  col_names_r <- Reduce(function(x,y)merge(x,y,all=TRUE,by="ColNames"),col_names)
  sheet = createSheet(wb, groups[f])
  addDataFrame(col_names_r,sheet=sheet,startColumn=1,row.names=FALSE)
}

# save the column Name results into ColNames_NERACOOS.xlsx
saveWorkbook(wb,"Results/Buoys/3_NERACOOS/ColNames_NERACOOS.xlsx")

##=====(1) Data pre-processing Step=====
## combined the data in each group into one since they are in the same format in each group.
# by checking the column name in each group, we can find in URI group, the conductivity has two units. So, I went back to the original file and converted us.cm to ms.cm in the original file. Then, combine the data in each group using the following code. Five .csv files are generated.
for(f in 1:length(groups)){
  # select the files out in the specific group
  file3_r = file3[grep(groups[f],file3)]
  NERACOOS_result = NULL
  for(i in 1:length(file3_r)){
    datalist = read.csv(paste0(NERACOOS,file3_r[i]),header=TRUE) 
    # add the Project column to indicate the specific folder 
    names(datalist) <- str_split_fixed(names(datalist),'\\.',2)[,1]
    NERACOOS_result = bind_rows(NERACOOS_result,datalist)
  }
  write.csv(NERACOOS_result,paste0("Results/Buoys/wq_preprocessing/3_NERACOOS/",groups[f],".csv"))
}

##=====(2) Data cleaning and harmonizing======
# Since the column names are different among those five groups, I combined them manually in .csv through copy and paste. The combined file is written into: "Results/Buoys/3_NERACOOS/Combined.xlsx".

# The final parameters selected here include: Date_UTC, Station, Longitude, Latitude, Depth_m, Salinity_ppt, Temp_C, Turb_NTU, DO_mg.L, Chl_ug.L, Nitrate_mol.m3, cond_mS.cm.

# cleaning the final data and converting the time zone
NERACOOS_harmony <- readxl::read_xlsx("Results/Buoys/wq_preprocessing/3_NERACOOS/Combined.xlsx") %>%
  filter(!is.na(Chl_ug.L)) %>% mutate(Chl_category = "CHL", Method = "sensor", Project = "NERACOOS") %>%
  mutate(Date_UTC=as.POSIXct(Date_UTC,format="%Y-%m-%dT%H:%M:%S",tz="UTC"))

write_feather(NERACOOS_harmony,"Results/Buoys/wq/3_NERACOOS_wq.feather")
  
```

# 4_PugetSound

```{r PugetSound}
##=====data basic info======
CMOP = "Datasets/ChlorophyllBuoys/PugetSoundCMOP/PugetSound_CMOP/"
site.info <- read.csv("Results/Buoys/4_siteinfo.csv",skip = 1)

# remove the first 4 files, since they have the obvious different formats with the other files
# There are 3 files containing "excel" in their file name, the first two have no data. 
# The third ("ORCA_Hoodsport-H1_Chlorophyll-excel.csv") has the different data format. No site information for this file, so the results of this dataset wasn't included.
# The "cmop_observation_network.csv" is the site information.
file4 = list.files(CMOP,"*.csv") 
file4 = file4[-grep(pattern="-excel|network",file4)]

##=====Get column names=======
CMOP_n = NULL

for(i in 1:length(file4)){
  names = read.csv(paste0(CMOP,file4[i]),skip=2,header=TRUE) 
  # convert all column names to low case, since some files are in upper case and some in lower case.
  names0 <- tolower(names(names))
  # get all column names from all files in this subfolder
  CMOP_n=c(CMOP_n,names0)
}

# unique the column names and write it into CMOP_names
par <- sort(unique(CMOP_n))
write.csv(par,"Results/4_CMOP_names.csv")

# By checking the final name list ("4_CMOP_names.csv"), I found some parameters are named with units,
# like "phycoeryth..rfu" v.s."phycoeryth". So we only need to keep the character of the column name before the ".". Then the data in different files could be merged based on the same parameters

##=====(1) Data pre-processing Step======
# CMOP_result = NULL
# 
# for(i in 1:length(file4)){
#   datalist = read.csv(paste0(CMOP,file4[i]),skip=2,header=TRUE) 
#   datalist %<>% mutate(
#     # add the Project and FileName as new columns 
#     Project = "PugetSound_CMOP", Station = stri_sub(file4[i],1,8),
#     Chl_category = "CHLF", Method = "sensor"
#     )
#   # rename the column by removing the characters after the "."
#   names(datalist) <- str_split_fixed(names(datalist),'\\.',2)[,1]
#   CMOP_result = bind_rows(CMOP_result,datalist)
# }
# 
# write_feather(CMOP_result,"Results/Buoys/wq_preprocessing/4_PugetSound.feather")
# 
# ##=====(2) Data cleaning and harmonizing======
# CMOP_harmony <- CMOP_result %>%  
#   # join the site information (lon/lat info) 
#   left_join(site.info, by = "Station") %>%
#   # rename the columns using our way of parameter naming
#   rename(Date_PST = time, Depth_m = depth, DO_mg.L = oxygen, 
#          Temp_C = water_temperature, Salinity_ppt = water_salinity, 
#          Turb_NTU = turbidity, cond_mS.cm =  water_electrical_conductivity,
#          WPressure = water_pressure, CDOM_mg.L = cdom, 
#          Nitrate_mg.L = nitrate, Chl_ug.L = fluorescence) %>%
#   dplyr::select(-vel, -description) %>% # Those two columns will be removed 
#   filter(!is.na(Chl_ug.L)) %>% # filter the NA CHL value
#   mutate(Date_UTC =  as.POSIXct(Date_PST, "%Y/%m/%d %H:%M:%S",tz = "Etc/GMT+8"))
# CMOP_harmony[CMOP_harmony==1099511627776]<- NA
# 
# attr(CMOP_harmony$Date_UTC, "tzone") <- "UTC"
#   
# write_feather(CMOP_harmony,"Results/Buoys/wq/4_PugetSound_wq.feather")

##=====new data with QAQC verified==========
##=====(1) Data pre-processing Step======
saturn_new = list.files(paste0(CMOP,"additionaldata/"),"*.csv")

CMOP_new_result = NULL
for(i in 1:length(saturn_new)){
  datalist0 = read_csv(paste0(CMOP,"additionaldata/",saturn_new[i]))
  skip0 = which(datalist0 == "time[YYYY-MM-DD hh:mm:ss PST]")
  datalist = read.csv(paste0(CMOP,"additionaldata/",saturn_new[i]), skip=skip0,header=TRUE) %>%
    mutate(Station = str_split_fixed(saturn_new[i],"\\.",5)[,1],
           Depth_m = as.numeric(str_split_fixed(saturn_new[i],"\\.",5)[,2])/100,
           Method = str_split_fixed(saturn_new[i],"[._]",5)[,4])
  CMOP_new_result <- bind_rows(CMOP_new_result,datalist)
}

CMOP_new_result %<>% 
  mutate(fluorescence=ifelse(is.na(fluorescence),fluorescence..microg.l.,fluorescence),
         raw_fluorescence=ifelse(is.na(raw_fluorescence),raw_fluorescence..microg.l.,raw_fluorescence)) %>% 
  dplyr::select(-fluorescence..microg.l., -raw_fluorescence..microg.l.)

write_feather(CMOP_new_result,"Results/Buoys/wq_preprocessing/4_PugetSound.feather")

##=====(2) Data cleaning and harmonizing======
CMOP_new <- CMOP_new_result %>% 
  filter(fluorescence_qa_status!=5) %>%
  rename(Date_PST = time.YYYY.MM.DD.hh.mm.ss.PST., Chl_ug.L = fluorescence,Turb_NTU = turbidity,
         DO_mg.L=oxygen, Temp_C=water_temperature, Salinity_ppt=water_salinity,
         CDOM_mg.L = cdom,Nitrate_mg.L = nitrate) %>%
  mutate(Date_UTC = as.POSIXct(Date_PST,"%Y/%m/%d %H:%M:%S", tz="Etc/GMT+8"),
         Turb_NTU = ifelse(turbidity_qa_status==1,Turb_NTU,NA), 
         Chl_category = "fluorescence", Project = "PugetSound_CMOP") %>%
  left_join(site.info, by = "Station") %>%
  dplyr::select(-description)
  
CMOP_na <- CMOP_new %>% filter(is.na(Date_UTC)) %>% 
  mutate(Date_UTC = as.POSIXct(Date_PST,"%m/%d/%Y %H:%M", tz="Etc/GMT+8"))
CMOP_harmony <- bind_rows(CMOP_new,CMOP_na) %>% filter(!is.na(Date_UTC))

## ORCA_Hoodsport has the lon/lat as 47.42182,123.11258.
hoodsport_harmony <- read.csv(paste0(CMOP,"ORCA_Hoodsport-H1_Chlorophyll-excel.csv")) %>%
  setnames(c("Date_PST","Depth_ft", "Chl_ug.L")) %>%
  mutate(Project = "PugetSound_CMOP",Station = "Hoodsport-H1", 
         Latitude = 47.42182, Longitude = -123.11258,Depth_ft=-328,
         Depth_m = abs(as.numeric(Depth_ft))*0.3048, Chl_category = "CHL", Method = "lab", 
         Date_UTC = as.POSIXct(Date_PST,"%m/%d/%y %H:%M", tz="Etc/GMT+8")) 

CMOP_new_harmony <- bind_rows(CMOP_new,hoodsport_harmony)
attr(CMOP_new_harmony$Date_UTC, "tzone") <- "UTC"
CMOP_new_harmony[CMOP_new_harmony==1099511627776]<- NA
CMOP_new_harmony %<>% filter(!is.na(Chl_ug.L) & Chl_ug.L>=0)

write_feather(CMOP_new_harmony,"Results/Buoys/wq/4_PugetSound_wq.feather")

```

# 5_NWE

This dataset will not be included in our final data list.

```{r NWE}
##This dataset will not be included in our final data list. So I only did the data cleaning, not data harmony.
##=====Data pre-processing Step======
NWE = "Datasets/ChlorophyllBuoys/NWEnvironmentalnotQAd/NWEnvironmentalnotQAd/"
file5 = list.files(NWE,"*.mat")
NWE_result = NULL

for(i in 1:length(file5)){
  chla = readMat(paste0(NWE,file5[i]))
  # covert .mat datalist to vector and data frame, then write it into .csv or .feather
  chla0 = do.call(cbind,lapply(names(chla), function(x)
    data.frame(as.vector(chla[[x]])))) %>% set_names(names(chla)) 
  NWE_result = bind_rows(NWE_result,chla0)}
write_feather(NWE_result,"Results/Buoys/wq_preprocessing/5_NWE.feather") # this process takes a long time to finish

```

# 6_NarrBay

```{r NarrBay}
##=====data basic info======
NarrBay = "Datasets/ChlorophyllBuoys/NarrBay/"
coln0 <- c("site", "agency","date & time", "depth","temp", "turb", "salinity","do","chl")
siteinfo <- read.csv("Results/Buoys/6_siteinfo.csv") %>%
  # use char2dms under the sp library to convert the lat/lon to the decimal type.
  mutate(Latitude = as.numeric(sp::char2dms(paste(sub(" ","d",Latitude.N),"N"))), 
         Longitude = as.numeric(sp::char2dms(paste(sub(" ","d",Longitude.W),"W")))) %>%
  dplyr::select(Station, Latitude, Longitude)

##=====(1) Data pre-processing Step====== 
NarrBay_result <- NULL

for(Year in c("2015","2017","2018","2019")){
  files = list.files(paste0(NarrBay,Year,"/"),"*.xlsx")
  
  datalist <- lapply(files,function(x){
    # data is in sheet 1, so set the sheet as 1.
    data0 <- read_excel(paste0(NarrBay,Year,"/",x), col_names = FALSE, sheet = 1)
    # identify the row number of the row containing column names
    skip0 = which(data0$...1=="Site")
    # get the data column names
    cols <- data0[(skip0-1):skip0,]
    # fill the blank item using the character before, then you will get the rows: one row is the Surface/Middle/Bottom information and another row is the parameter information.
    cols[1,] <- as.list(na.locf(as.character(cols[1, ])))
    
    # use low case of the parameter name as the data column name
    chla <- read_excel(paste0(NarrBay,Year,"/",x), col_names = FALSE, skip = skip0 + 1, sheet = 1) %>%
      set_names(tolower(cols[2,])) 
    
    # identify the column number that belongs to the different layer
    g_surface <- which(cols[1,]=="Surface Sonde")
    g_middle <- which(cols[1,]=="Mid-Depth Sonde")
    g_bottom <- which(cols[1,]=="Bottom Sonde")
    
    # then select the data in different layers out based on the column numbers identified above and also the parameters that are defined as coln0 at the beginning. Those parameters are considered as the useful ones in our work. 
    # set a Layer column to indicate which layer the data belongs to.
    surface <- chla[,g_surface] %>% dplyr::select(any_of(coln0)) %>% mutate(Layer = "Surface")
    middle <- chla[,g_middle] %>% dplyr::select(any_of(coln0)) %>% mutate(Layer = "Middle")
    bottom <- chla[,g_bottom] %>% dplyr::select(any_of(coln0)) %>% mutate(Layer = "Bottom")
    # combine those sub-datalist in different layers as one.
    # remove the rows without data and also the rows with NA chl
    NarrBay_r <- bind_rows(surface, middle, bottom) %>%
      filter(!is.na(site)) %>% 
      # read_excel will assume date is under UTC zone. So you need be careful when use read_excel to read the data containing time.
      # use lubridate::force_tz to correct the time zone information. It is not UTC, but EST
      mutate(Date_EST = lubridate::force_tz(`date & time`, "EST"))
    })
  # combine the data in one sub-folder
  NarrBay_r0 <- Reduce(function(x,y)bind_rows(x,y),datalist)
  # combine the data from one sub-folder with previous sub-folder results. At the end of this loop,  NarrBay_result datalist will be obtained that contains all data in NarrBay folder
  NarrBay_result <- bind_rows(NarrBay_result, NarrBay_r0)
}

NarrBay_result %<>% mutate(Chl_category = "CHL", Method = "sensor")
write_feather(NarrBay_result, "Results/Buoys/wq_preprocessing/6_NarrBay.feather")

##=====(2) Data cleaning and harmonizing======
# final cleaning the data through: (1) join the lon/lat info to the datalist; (2) rename the column names using our name list, (3) convert the time zone from EST to UTC 
NarrBay_harmony <- NarrBay_result %>% mutate(Station = str_split_fixed(site,"-",2)[,1]) %>% 
  rename("Depth_m"= "depth","Temp_C"="temp","Salinity_ppt"="salinity", 
         "DO_mg.L" = "do", "Chl_ug.L" = "chl","Turb_NTU" = "turb") %>%
  filter(!is.na(Date_EST) & !is.na(Chl_ug.L)) %>% # remove some rows without date and chl info
  dplyr::select(-site, -`date & time`) %>% # remove site column
  left_join(siteinfo, by = "Station") %>% 
  mutate(Date_UTC = Date_EST, Project = "NarrBay") # I don't need to use as.POSIXct 

attr(NarrBay_harmony$Date_UTC, "tzone") <- "UTC"

write_feather(NarrBay_harmony, "Results/Buoys/wq/6_NarrBay_wq.feather")

```

# 7_USGSRealtime

USGS datasets required some additioanl parameter codes as well as parameter units

(1) Identify the parameter code and the units which may differ from our previous data processing results
(2) Header lines may contain extra rows - those can be ignored using the fread function
(3) Identify the Time Zone for different sites in different files
(4) Longitude/Latitude needed to be converted from degree to numeric using char2dms function in sp library
(5) Format the column names as the USGS uses numeric codes as column names and check formats that are not the same  

```{r USGS}
##=====data basic info======
USGS = "Datasets/ChlorophyllBuoys/USGSRealtime/"
file7 = list.files(USGS,"*.txt")[-1] # remove the filelist.txt
# USGS data use the code to indicate the parameters. So first you need to rename the code using the corresponding parameters (the code information can be found in USGS website). Here, I created a renaming list and will be used in the code later to rename the columns using the parameters.
rname <- c("Temp_C"="00010","GageHeight_feet"="00065","cond_mS.cm"="00095","DO_mg.L"="00300", "pH"="00400","CDOM_mg.L"="32295","fChl_RFU"="32315","Turb_FNU"="63680","Salinity_psu"="90860","NO3NO2"="99133","Salinity_ppt"="00480","Chl_Estimate_ug.L"="32316","DO%"="00301","Discharge_ft3.s"="00060","Discharge_FilterT_ft3.s"="72137","Vel_cal_ft.s"="72255", "Vel_sensor_ft.s"="72254","Depth_ft"="72147", "Chl_sensor_ug.L"="62361","Cyano_RFU"="95204","NO3"="99137","OrthP_mg.L"="51289")

siteinfo <- read.table("L:/PRIV/PIPHABS/Point Data/Results/Buoys/7_siteinfo.txt", colClasses="character",header=TRUE) %>%
  # convert the lat/lon from "N/W" direction to the decimal type.
  mutate(Latitude = as.numeric(sp::char2dms(paste(sub("°","d",Lat),"N"))), 
         Longitude = as.numeric(sp::char2dms(paste(sub("°","d",Lon),"W")))) %>%
  dplyr::select(Station, Latitude, Longitude)

##=====(1) Data pre-processing Step======
USGS_result = NULL

for(i in 1:length(file7)){
  data0 <- fread(paste0(USGS,file7[i]), header = TRUE)[-1,] %>%
    rename(Project=agency_cd, tzone=tz_cd) %>% # rename those two columns
    dplyr::select(-contains("_cd")) # remove other columns contain "_cd", those columns contain QA information, but we will keep all data
  
  # only keep the code after the "-" in the column names and reset the 1-4 column names
  cname <- str_split_fixed(colnames(data0), '_',2)[,2]
  cname[c(1,2,3,4)] <- c("Project","Station","Date","tzone")
  data0 %<>% set_names(cname)
  
  # besides the 1-4 columns, the other columns should be in numeric format and the blank cell will be filled with "NA"
  # Since for the same parameter, some datalist have two columns (maybe from different methods, I'm not sure about this information yet), eg.,"247331_00300" and "247332_00300". Currently I use the mean of them as the final value for the "00300" parameter.
  data_num <- cbind(data0[,c(1,2,3,4)], sapply(data0[,-c(1,2,3,4)],as.numeric))
  data_mean <- cbind(data0[,c(1,2,3,4)],
                     sapply(split.default(data_num[,-c(1,2,3,4)],cname[-c(1,2,3,4)]), 
                            rowMeans, na.rm = TRUE)) 

  USGS_result <- bind_rows(USGS_result, data_mean)
}

# convert the time zone use revalue function in the plyr library
USGS_result %<>% 
  dplyr::rename(!!! rname) %>%
  filter(!is.na(Date)) %>%
  # add a tzone0 column based on tzone information, which will be used to convert the tz to UTC
  mutate(tzone0 = plyr::revalue(tzone, c("CDT"="Etc/GMT+5","CST"="Etc/GMT+6",
                                         "EDT"="Etc/GMT+4","EST"="Etc/GMT+5",
                                         "PDT"="Etc/GMT+7","PST"="Etc/GMT+8"))) %>%
  left_join(siteinfo, by="Station") %>%
  # combine the same parameters in different methods into one column
  mutate(Salinity_ppt = ifelse(is.na(Salinity_ppt),Salinity_ppt,Salinity_psu)) %>%
  mutate(Turb_NTU = Turb_FNU) %>% 
  mutate(Depth_m = Depth_ft*0.3048) # convert the ft to meter

write_feather(USGS_result, "Results/Buoys/wq_preprocessing/7_USGS.feather")

##=====(2) Data cleaning and harmonizing======
# distinguish the chl from different methods as "Chl_Estimate_ug.L" v.s. "Chl_sensor_ug.L"
# here we keep both of them, but combine them into one column and add the Method column to indicate the methods
id_col <- colnames(USGS_result)[-c(16, 23)]
USGS_result_chl <- USGS_result %>%
  reshape2::melt(id = id_col, variable.name = "Method", value.name = "Chl_ug.L") %>%
  mutate(Method = str_split_fixed(Method, '_',3)[,2], Chl_category = "CHL") %>%
  filter(!is.na(Chl_ug.L)) %>%
  # select the useful columns out
  dplyr::select(Project, Station, Longitude, Latitude, Date, tzone, tzone0, Depth_m, 
                Temp_C,DO_mg.L,Salinity_ppt,Turb_NTU, CDOM_mg.L, Chl_ug.L, Method, Chl_category)
    
# convert the date to Date_UTC. To make the work faster, I grouped different tzone0 (5 groups) and then convert the time zone by looping. 
tz_level <- levels(as.factor(USGS_result_chl$tzone0))
USGS_harmony <- NULL

for(i in 1:length(tz_level)){
  tz_convert <- USGS_result_chl %>% filter(tzone0 ==tz_level[i]) %>%
    mutate(Date_UTC = as.POSIXct(Date,format="%Y-%m-%d %H:%M",tz=tz_level[i]))
  USGS_harmony=bind_rows(USGS_harmony,tz_convert)}

attr(USGS_harmony$Date_UTC, "tzone") <- "UTC"

write_feather(USGS_harmony, "Results/Buoys/wq/7_USGS_wq.feather")

```

# Final Buoy data merge

```{r Combine all together}
##=====The defination=====
# the coln vector here shows the final columns I chosen in the final data list
coln <- c("Date_UTC","Project","Station","Longitude","Latitude","Depth_m", "Layer",
          "Temp_C","DO_mg.L","Salinity_ppt","Turb_NTU","CDOM_mg.L","DOC_mg.L",
          "Chl_ug.L", "Method", "Method_group","Chl_category")

wqdir <- "Results/Buoys/wq/"
wq_list <- list.files(wqdir,"*_wq.feather")[-5] # "6_NarrBay_wq.feather" has the different format and needs be done separately

##=====Combine those six datasets into one=====
wq_result <- NULL
for(i in 1:length(wq_list)){
  wq_data <- read_feather(paste0(wqdir,wq_list[i])) %>%
    # select the column that we need
    dplyr::select(any_of(coln)) %>%
    mutate(Depth_m=as.numeric(Depth_m))
  wq_result <- bind_rows(wq_result, wq_data)
}

# 6. NarrBay  
narrbay <- read_feather("Results/Buoys/wq/6_NarrBay_wq.feather") %>%
  dplyr::select(any_of(coln))

wq_result <- bind_rows(wq_result, narrbay) %>% mutate(Method_group = "vivo")
# write_feather(wq_result, "Results/Buoys/wq/Buoys_wq.feather")

# Group the data into different groups based on the depth and layer:
#  Based on the depth first: 0-3m is Surface, 3-6m is Middle, >6m is the Bottom.
  
Buoys_layer <- wq_result %>% 
  mutate(Depth_m=abs(Depth_m)) %>%
    group_by(Date_UTC, Project, Station, Longitude, Latitude, Depth_m, Layer, Method, Method_group, Chl_category) %>%
    summarise_all(~mean(.,na.rm=TRUE)) %>%
  mutate(Groups = ifelse(is.na(Depth_m) | Depth_m =="NA", Layer, 
                         ifelse(Depth_m<=3, "Surface", ifelse(Depth_m>6, "Bottom", "Middle")))) %>%
  mutate(Groups = ifelse(Groups %in% c("S","SDUP","BS"), "Surface", 
                         ifelse(Groups %in% c("B","NB","Max"), "Bottom",
                                ifelse(Groups=="M", "Middle", Groups))))

write_feather(Buoys_layer, "Results/Buoys/wq/Buoys_wq.feather")
```
