# Supplementary material for: EstuarySAT Database Development of Harmonized Remote Sensing and Water Quality Data for Tidal and Estuarine Systems
Source: Water (Basel). Author manuscript; Available in PMC 2025 Sep 25. (PMC11534012; doi:10.3390/w16192721)
Supplement: Supplement1 [file NIHMS2025764-supplement-Supplement1.zip › 0_Other EDITED V12622.Rmd]

---
title: "data harmonizing for Other dataset"
author: "Xiao Shen"
date: "06/15/2021"
output:
  html_document:
    toc: true
editor_options: 
  chunk_output_type: console
---


# Introduction

This code is used to process datasets other than those collected in chlorophyll buoys folder. 

Processing Notes:
(1) NEER datasets - note that Longitude is stored as a positive these should be converted to '-' values.

(2) Some CTD files will need to be manually checked to ensure data are in the correct columns.  Some character cell based offsets existed and needed removal.  

(3) Some data were missing lat/lon information and were removed.  

```{r SETTING}
knitr::opts_chunk$set(echo = TRUE, warning = FALSE, eval=FALSE,
                      root.dir = "L:/PRIV/PIPHABS/Point Data/")
```

# required libraries

```{r}
library(writexl)
library(readxl)
library(R.matlab) # readMat, process the matlab datasets
library(dplyr)
library(reshape2)
library(data.table) # fread
library(readr)
library(stringi)
library(stringr)
library(magrittr)

coln <- c("Project","Date","Date_UTC","Date_EST","Date_PST","Station","Longitude","Latitude",
          "Depth_m","Depth_Flag","Temp_C","DO_mg.L","Salinity_ppt","Turb_NTU","Chl_ug.L",
          "Layer","Method","Method_group", "Groups")
```


## Individual program data processing steps

# 0_Florida DEP

This dataset will not be included in our final dataset, since it did not contain Chla values.

```{r Florida}
DEP = "Datasets/Florida DEP/Algal Blooms/"
file = list.files(DEP,"*.xlsx")
DEP_result = NULL

# since this dataset has no chl data. It is only simply combined to one datalist
for(i in 1:length(file)){
  chla = read_excel(paste0(DEP,file[i]),sheet=1) 
  DEP_result = bind_rows(DEP_result,chla)
}

write.csv(DEP_result,"Results/Other/wq_preprocessing/0_Florida_DEP.csv")
   
```

# 1_CArealtimechl

```{r CArealtimechl}
##======data basic info======
CA = "Datasets/CArealtimechl/CArealtime_QAd/"
file_CA = read.csv(paste0(CA,"detenbeck-request.csv"))
site_CA = read.csv("Datasets/CArealtimechl/CDEC_Stations_chlelevlt10.csv") %>%
  dplyr::select(STA,Latitude, Longitude)

##======(1) Data pre-processing Step======
# use reshape to convert the "long" datalist to "wide" list
# set the factors of the analyte_name as the column names
CA_result = reshape(file_CA[-3], idvar = c("cdec_code","time", "qaqc_flag_id"),
                    timevar = "analyte_name", direction = "wide") %>%
  purrr::set_names(c("Station","Date_PST","QAQC_Flag","Depth_m","Temp_C",
                     "cond_uS.cm","DO_mg.L","Chl_ug.L","Turb_NTU","PH")) %>%
  # convert ft to meter
  dplyr::mutate(Depth_m = Depth_m * 0.3048) %>%
  # add the lon/lat information to the datalist
  left_join(site_CA,by=c("Station"="STA")) 

write.csv(CA_result,"Results/Other/wq_preprocessing/1_CArealtimechl.csv")

##======(2) Data harmonizing Step======
CA_harmony <- CA_result %>% 
  filter(QAQC_Flag %in% c("G","Q")) %>% # filter the data based on QA flag, select G and Q
  filter(!is.na(Chl_ug.L)) %>% # remove the NA data
  mutate(Project = "CArealtimechl", Chl_category = "CHL", Method = "sensor",
         Depth_m = ifelse(Depth_m <0,NA,Depth_m),
         Method_group = "vivo") %>%
   mutate(Date_UTC = as.POSIXct(Date_PST, tz = "Etc/GMT+8"))
  
attr(CA_harmony$Date_UTC, "tzone") <- "UTC"

write_feather(CA_harmony,"Results/Other/wq/1_CArealtimechl_wq.feather")

```

# 2_ChesapeakeBay

```{r ChesapeakeBay}
##======data basic info========
ches = "Datasets/ChesapeakeBayWQDatabaseDownloads/"
ches1 <- read.csv(paste0(ches,"WaterQualityWaterQualitySegmentShed2009_SWM.csv")) %>%
  mutate(Chl_category = "CHLA")
ches2 <- read.csv(paste0(ches,"FluorescenceHorizontalCBSeg2003.csv")) %>%
  mutate(Station = FieldDataIndex, Chl_category = "CHL_F") %>% 
  rename(Qualifier = Qualitifiers)
  
##======(1) Data pre-processing Step======
col0 <- intersect(colnames(ches1),colnames(ches2))
ches11 <- ches1 %>% dplyr::select(!!!col0,Layer) 
ches22 <- ches2 %>% dplyr::select(!!!col0) %>% 
  mutate(Method = as.character(Method), Station = as.character(Station))
ches_result <- bind_rows(ches11,ches22) 

write.csv(ches_result,"Results/Other/wq_preprocessing/2_ChesapeakeBay.csv")

##=====(2) Data cleaning and harmonizing=====
## filter data based on the Qualifier code
ches_harmony <- ches_result %>% 
  mutate(Date_EST = paste(SampleDate,SampleTime), 
         Parameter = ifelse(Parameter %in% c("CHL_F","CHLA"), "Chl_ug.L", Parameter),
         MeasureValue = as.numeric(MeasureValue),
         Method = ifelse(Program=="WQMP", Method, "lab"),
         Project = paste0(Program,"-",Project,"-",Source)) %>%
  # filter the data based on the Qualifier, only keep ">" and ""
  dplyr::filter(Qualifier %in% c("",">")) %>% 
  dplyr::select(-CBSeg, -Program, -Source, -SampleDate, -SampleTime, -SampleType, -Unit) %>%
  # change the dataset from long to wide format
  reshape2::dcast(Project+Station+Latitude+Longitude+Method+Date_EST+Depth+Qualifier+Chl_category~Parameter,
                  value.var="MeasureValue", fun.aggregate = mean) %>% 
  filter(Chl_ug.L!="NaN") %>% 
  dplyr::select(-Var.10) %>%
  rename(Depth_m = Depth, Turb_NTU = TURB_NTU, Temp_C = WTEMP, DOC_mg.L = DOC) %>%
  mutate(Date_UTC = as.POSIXct(Date_EST, "%m/%d/%Y %H:%M:%S",tz = "Etc/GMT+5"),
         Method_group = ifelse(Method =="lab", "vitro", "vivo")) 
  
attr(ches_harmony$Date_UTC, "tzone") <- "UTC"

write_feather(ches_harmony,"Results/Other/wq/2_ChesapeakeBay_wq.feather")

##=====(3) additional data=====
newlist <- list.files(paste0(ches,"Dataflow/"))

ches_new <- NULL
for(i in 1:length(newlist)){
  data <- read.csv(paste0(ches,"Dataflow/",newlist[i]))
  ches_new <- bind_rows(ches_new, data)
}

write.csv(ches_new,"Results/Other/wq_preprocessing/2_ChesapeakeBay_new.feather")

ches_new %<>% mutate(Date_EST = paste(Sample_Date,Sample_Time), Project = "ChesapeakeBay",
                      Method = "sensor", Chl_category = "CHL", Method_group = "vivo",
                     Date_UTC = as.POSIXct(Date_EST, "%Y-%m-%d %H:%M:%S",tz = "Etc/GMT+5")) %>%
  rename(Station = StationDesc, Turb_NTU = Turbidity_NTU) 

attr(ches_new$Date_UTC, "tzone") <- "UTC"

write_feather(ches_new,"Results/Other/wq/2_ChesapeakeBay_new_wq.feather")

```

# 3_NERR

Note about NERR data;  some fiels were very large and exceed the limit of the system resources upon merge.  These files were split into 3 subsets 

```{r NERR}
##=============================
## NERR-733639 folder
##======data basic info========
rname_NERR1 = c("Station"="StationCode","Date"="DateTimeStamp",
          "Longitude"="Longitude","Latitude"="Latitude", "Chl_ug.L"="CHLA_N", 
          "PO4"="PO4F","NH4"="NH4F","NO2"="NO2F","NO3"="NO3F","NO23"="NO23F")

NERR1 <- "Datasets/NERR/733639/"
file1 = list.files(NERR1, "*.csv")[-1733] #Index 1733 is the sampling_stations.csv
ss1 <- read.csv("Datasets/NERR/sampling_stations.csv") %>% 
  dplyr::rename(StationCode=Station.Code)
NERR1_result = NULL

##=====(1) Data pre-processing Step======
for(i in 1:length(file1)){
  chla = read.csv(paste0(NERR1,file1[i])) %>% 
    mutate(REP=as.character(REP))
  NERR1_result = bind_rows(NERR1_result,chla)
}

NERR1_result %<>% left_join(ss1,by="StationCode") %>% 
  dplyr::rename(!!! rname_NERR1)

write_feather(NERR1_result,"Results/Other/wq_preprocessing/3_NERR-733639.feather")

##=====(2) Data cleaning and harmonizing=====
##filter the Chl based on the F_CHLA_N, only keep 0 and 5

##new_col <- c("GMT_offset","PO4","NH4","NO2","NO3","NO23")
#NERR1_harmony<- NERR1_result[,names(NERR1_result) %in% c(coln, new_col)]
NERR1_harmony <- NERR1_result %>%
  filter(grepl("0|5",F_CHLA_N)) %>% filter(!is.na(Chl_ug.L)) %>%
  mutate(PO4 = ifelse(grepl("0|5",F_PO4F),PO4, NA),
         NH4 = ifelse(grepl("0|5",F_NH4F),NH4, NA),
         NO2 = ifelse(grepl("0|5",F_NO2F),NO2, NA),
         NO3 = ifelse(grepl("0|5",F_NO3F),NO3, NA),
         NO23 = ifelse(grepl("0|5",F_NO23F),NO23, NA)) %>%
  dplyr::select(-isSWMP.x,Date,-Historical,-ProvisionalPlus,-CollMethd,-REP,-Row,-X,
                -F_Record,-F_PO4F,-F_NH4F,-F_NO2F,-F_NO3F,-F_NO23F,-F_CHLA_N,-NERR.Site.ID,
                -Lat.Long,-Status,-Active.Dates,-State,-Reserve.Name,-Real.Time,
                -HADS.ID,-Station.Type,-Region,-isSWMP.y,-Parameters.Reported) %>%
  group_by(Project,Station,Station.Name,Date,Latitude, Longitude,GMT.Offset) %>%
  summarise_all(mean, na.rm = TRUE) %>%
  mutate(tzone = stri_sub(GMT.Offset,2,-1), 
         Chl_category = "CHLA", Project="NERR", Layer="Surface",
         Station = stri_sub(Station,1,5), Method = "lab", Method_group = "vivo",
         tzone = ifelse(is.na(tzone), "UTC", paste0("Etc/GMT+", tzone)))
  
tz1_level <- levels(as.factor(NERR1_harmony$tzone))
NERR1_final <- NULL
for(i in 1:length(tz1_level)){
  tz_convert <- NERR1_harmony %>% filter(tzone == tz1_level[i]) %>%
    mutate(Date_UTC = as.POSIXct(Date,format="%m/%d/%Y %H:%M",tz=tz1_level[i]))
  NERR1_final=bind_rows(NERR1_final,tz_convert)}

attr(NERR1_final$Date_UTC, "tzone") <- "UTC"  
write_feather(NERR1_final,"Results/Other/wq/3_NERR-733639_wq.feather")

##=====================================
##folder-731833
##======data basic info================
NERR2 = "Datasets/NERR/731833/" # maybe 300 files upto max file size
file2 = list.files(NERR2,"*.csv")[-1846] #Index 1846 is the sampling_stations.csv
ss2 <- read.csv("Datasets/NERR/731833/sampling_stations.csv") %>% 
  dplyr::rename(StationCode=Station.Code)
NERR2_result = NULL

##=====(1) Data pre-processing Step======
## we can also use split to split the file list into three groups and do loop the get the result
## here is run the loop for three times to get the three subsets.

# for(i in 1:850){
# for(i in 851:1702){
for(i in 1703:length(file2)){
  chla = read.csv(paste0(NERR2,file2[i])) %>% 
    mutate(DO_mgl=as.numeric(DO_mgl),Depth=as.numeric(Depth),
           cDepth=as.numeric(cDepth),Turb=as.integer(Turb),
           ChlFluor=as.numeric(ChlFluor),DO_Pct=as.numeric(DO_Pct))
  NERR2_result = bind_rows(NERR2_result,chla)
}
# the file is too large to finish the run. So they are written into three files.
#NERR2_seg1_731833.feather; NERR2_seg2_731833.feather; NERR2_seg3_731833.feather
write_feather(NERR2_result,"Results/Other/wq_preprocessing/3_NERR_seg1_731833.feather")

##=====(2) Data cleaning and harmonizing=====
rname_NERR2 = c("Station"="StationCode","Date"="DateTimeStamp",
          "Longitude"="Longitude","Latitude"="Latitude", 
          "Depth_m"= "Depth","Depth_Flag"="F_Depth","Temp_C"="Temp","Salinity_ppt"="Sal", 
          "DO_mg.L" = "DO_mgl", "Chl_ug.L" = "ChlFluor","Turb_NTU" = "Turb")

NERR2_list <- list.files("L:/PRIV/PIPHABS/Point Data/Results/Other/NERR/", "NERR2_*")
NERR2_harmony = NULL
for(i in 1:3){
  NERR2 <- read_feather(paste0("Results/Other/NERR/",NERR2_list[i])) %>%
    filter(grepl("0|5",F_ChlFluor) | F_ChlFluor=="") %>% 
    filter(!is.na(ChlFluor)) %>%
    left_join(ss2,by=c("StationCode","isSWMP")) %>% 
    dplyr::rename(!!! rname_NERR2) %>% 
    mutate(Project = "NERR", tzone=stri_sub(GMT.Offset,2,-1)) 
  
  NERR2_update <- NERR2[,names(NERR2) %in% c(coln,"tzone")] %>%
    mutate(Chl_category = "CHL_Fluor", Method = "sensor", 
           Depth_m = ifelse(grepl("0|5",Depth_Flag),Depth_m, NA),
           tzone = ifelse(is.na(tzone), "UTC", paste0("Etc/GMT+", tzone)))
  NERR2_harmony <- bind_rows(NERR2_harmony, NERR2_update)
}

tz2_level <- levels(as.factor(NERR2_harmony$tzone))
NERR2_final <- NULL
for(i in 1:length(tz2_level)){
  tz_convert <- NERR2_harmony %>% filter(tzone == tz2_level[i]) %>%
    mutate(Date_UTC = as.POSIXct(Date,format="%m/%d/%Y %H:%M",tz=tz2_level[i]))
  NERR2_final=bind_rows(NERR2_final,tz_convert)}

attr(NERR2_final$Date_UTC, "tzone") <- "UTC" 

NERR2_mdepth <- NERR2_final %>% 
  mutate(Year=lubridate::year(Date_UTC)) %>% 
  group_by(Station, Year, Latitude, Longitude) %>%
  mutate(Depth_m=abs(Depth_m)) %>%
  mutate(Depth_m=replace(Depth_m,is.na(Depth_m), mean(Depth_m,na.rm=TRUE))) %>%
  mutate(Depth_m=ifelse(Station=="elksmwq   ",1.5,Depth_m),
         Station = stri_sub(Station,1,5)) %>%
  mutate(Layer=ifelse(Depth_m<=3, "Surface",ifelse(Depth_m<=5,"Middle","Bottom")))
         
write_feather(NERR2_mdepth,"Results/Other/wq/3_NERR-731833_wq.feather")

```

# 4_PhycocyaninBuoys

Only the files from "ChesapeakeBayInterpretiveBuoys" in this dataset have the CHL in ug/l unit.

```{r}
## ChesapeakeBayInterpretiveBuoys
##======data basic info========
phy <- "Datasets/PhycoyaninBuoys/ChesapeakeBayInterpretiveBuoys/ChesapeakeBayInterpretiveBuoys/"
flist_phy <- list.files(phy,"*.csv")
phy_result <- NULL

##=====(1) Data pre-processing Step======
for(i in 1:length(flist_phy)){
  phy_df = read.csv(paste0(phy,flist_phy[i]),skip=2, header=TRUE) 
  header <- sapply(rbind(read.csv(paste0(phy,flist_phy[i]),nrow=1,header=FALSE),
                         names(phy_df)),paste,collapse="_")
  names(phy_df) <- header #set the column names
  #set the water quality stations
  phy_df %<>% mutate(Project = gsub(".csv","",flist_phy[i]))
  phy_result = bind_rows(phy_result,phy_df)
}
 
write.csv(phy_result,"Results/Other/wq_preprocessing/4_ChesapeakeBayInterpretiveBuoys.csv")

##=====(2) Data cleaning and harmonizing=====
# 10 mL dissolved oxygen/L water = 13.3 dissolved oxygen mg/L water.
# I need convert the ml/L to mg/L by multiplying 1.33
phy_harmony <- phy_result[,-1] %>% 
  setnames(c("Date_UTC","Latitude", "Longitude","Temp_C", "Salinity_ppt", "Chl_ug.L", "Turb_NTU", "DO_mg.L",
           "WaveHeight_m", "WaveDir", "WavePeriod_s", "N.current_mm.S", "E.current_mm.S", "Project")) %>%
  dplyr::select(Project, Date_UTC,Latitude, Longitude,Temp_C, Salinity_ppt, Chl_ug.L, Turb_NTU, DO_mg.L) %>%
  filter(!is.na(Chl_ug.L) & !is.na(Latitude)) %>% 
  mutate(DO_mg.L = DO_mg.L *1.33, Chl_category = "CHL", Method = "sensor", 
         Depth_m = 0.5, Layer="Surface", Method_group = "vivo") %>%
  mutate(Date_UTC = as.POSIXct(Date_UTC, format = "%d-%b-%y %H:%M:%S", tz="UTC"))

write_feather(phy_harmony,"Results/Other/wq/4_ChesapeakeBayInterpretiveBuoys_wq.feather")

```

# 5_LIS_CTDEPcruises

```{r}
LIS <- "Datasets/LIS_CTDEPcruises/"
flist_nutrient  <- list.files(LIS,"dep_nutrient_data*")
flist_ctd  <- list.files(LIS,"dep_ctd_data*")

##==============================================
##====file start with "dep_nutrient_data"=====
## (1) data preprocessing=====
nutrient_result <- NULL
for(i in 1:length(flist_nutrient)){
  nutrient_df <- read_csv(paste0(LIS,flist_nutrient[i]),
                          col_types = cols(`Station Name` = col_character(),
                                           `Start Date` = col_character(),
                                           `End Date` = col_character(),
                                           Longitude = col_double(),
                                           `Time On Station` = col_double(),
                                           `S Sample Depth` = col_double(),
                                           `B Sample Depth` = col_double(),
                                           `NB Sample Depth` = col_double(),
                                           `M Sample Depth` = col_double()))[,c(1:23)] %>%
    filter(!is.na(`Result`)) 
  
  nutrient_result <- bind_rows(nutrient_result, nutrient_df)
}

write.csv(nutrient_result, "Results/Other/wq_preprocessing/5_LIS_nutrient.csv")

## (2) data harmonizing======
nutrient_harmony <- nutrient_result %>%
  filter(!is.na(`Start Date`) & !is.na(`Time Off Station`)) %>%
  mutate(Project = "Nutrient", Station = paste0(`Cruise Name`,"-", `Station Name`), 
         Layer = `depth code`, Time = `Time Off Station`, Depth_m = `M Sample Depth`,
         Date_EST = paste(str_split_fixed(`Start Date`," ",2)[1], Time)) %>% 
  dplyr::select(Project, Station, Layer, Depth_m, Parameter, Result, Date_EST, Time, Latitude, Longitude) %>% 
  reshape2::dcast(Project+Station+Layer+Latitude+Longitude+Date_EST+Depth_m~Parameter,value.var="Result", fun.aggregate = mean) %>%
  filter(!is.na(CHLA)) %>% 
  rename(Chl_ug.L = CHLA) %>%
  mutate(Chl_category = "CHLA", Method = "lab", Method_group = "vitro",
         Date_UTC = as.POSIXct(Date_EST, "%m/%d/%Y %H:%M:%S", tz = "Etc/GMT+5")) 
  
attr(nutrient_harmony$Date_UTC, "tzone") <- "UTC"

write_feather(nutrient_harmony, "Results/Other/wq/5_LIS-nutrient_wq.feather")

##==============================================
##====file start with "dep_ctd_data"=====
## (1) data preprocessing=====
ctd_result <- NULL
for(i in 1:length(flist_ctd)){
  ctd_df <- read_csv(paste0(LIS,flist_ctd[i]),
                     col_types = cols(`Station Name` = col_character(),
                                      `Start Date` = col_character(),
                                      `End Date` = col_character(),
                                      `Date on Station` = col_datetime(format = "")))
  ctd_result <- bind_rows(ctd_result, ctd_df)
}

write.csv(ctd_result, "Results/Other/wq_preprocessing/5_LIS_ctd.csv")

## (2) data harmonizing======
ctd_harmony <- ctd_result %>%
  rename(Layer = `depth code`, Depth_m = `depth`, Temp_C = temperature, DO_mg.L = `corrected oxygen`,
         Chl_ug.L = `corrected fluorometer`, Salinity_ppt = salinity, Turb_NTU = `Turbidity FNU`) %>%
  mutate(Project = "ctd", Station = paste0(`Cruise Name`,"-", `Station Name`),
         Date = ifelse(is.na(`Start Date`), `End Date`, `Start Date`), 
         Time = ifelse(is.na(`Time On Station`), as.character(`Time Off Station`), as.character(`Time On Station`)),
         Date_EST = paste(str_split_fixed(Date," ",2)[1], Time)) %>% 
  filter(!is.na(Date) & !is.na(Time)) %>% filter(!is.na(Chl_ug.L)) %>%
  mutate(Chl_category = "CHL", Method = "lab", Method_group = "vivo") %>%
  mutate(Date_UTC = as.POSIXct(Date_EST, "%m/%d/%Y %H:%M:%S", tz = "Etc/GMT+5"))
  
attr(ctd_harmony$Date_UTC, "tzone") <- "UTC"

write_feather(ctd_harmony, "Results/Other/wq/5_LIS-ctd_wq.feather")

```

# 6_USGS data processing

USGS Processing Notes: 

Data from Graham, Stumper and King have the CHL values.

Special processing steps for Graham and Stumper: 
(1) For Graham, Longitude and latitude are listed separately and need be read and joined with water quality data based on station ID.
(2) For Stumper, the variables are harmonized and listed separately (Stumper_coln.csv).
                 this list is used to rename column name and harmonize the water quality data.

```{r USGS}
##===============================
## Conrad2018-CHL
## this should be removed since the Chl_ug_L is in RFU unit
##===============================
# ## basic information====
# Conrad <- "Datasets/USGSScienceDataCatalogDownloads/1_Conradsetal2018/"
# flist_Conrad <- list.files(Conrad,"*.txt")[-c(1,16)]
# Conrad_coln <- c("Longitude"="DDLong","Latitude"="DDLat","Depth_m"="DFS_Depth_ft","Salinity_ppt"="SalComp_ppt", "DO_mg.L" = "ODO_mg_L", "Chl_RFU" = "Chl_ug_L","Turb_NTU" = "Turbid.NTU")
# Conrad_result <- NULL
# 
# ## data preprocessing=====
# for(i in 1:length(flist_Conrad)){
#   Conrad_df <- read.table(paste0(Conrad, flist_Conrad[i]),header=TRUE,sep=",") %>%
#     dplyr::rename(!!! Conrad_coln) %>% 
#     mutate(Station=stri_sub(flist_Conrad[i],10,-5),Time=stri_sub(Time, 1, -4),
#            Date_EST=paste(Date,Time),Depth_m=Depth_m*0.3048,
#            Chl_category="CHL", Method = "sensor") 
#   Conrad_result <- bind_rows(Conrad_result,Conrad_df)
# }
# 
# write.csv(Conrad_result, "Results/Other/wq_preprocessing/6_Conrad2020.csv")
# 
# ## data harmony=======
# Conrad_harmony <- Conrad_result %>% 
#   dplyr::select(-Time, -TWC_Depth_ft, -BGA_PC_cells_mL) %>%
#   filter(!is.na(Chl_ug.L)) %>% mutate(Project = "Conradsetal2018") %>%
#   mutate(Date_UTC = as.POSIXct(Date_EST, "%m/%d/%Y %H:%M:%S", tz = "Etc/GMT+5"))
# 
# attr(Conrad_harmony$Date_UTC, "tzone") <- "UTC" 
# 
# write_feather(Conrad_harmony, "Results/Other/wq/6_Conrad2020_wq.feather")

##===============================
## Graham2020-CHLA
##===============================
Graham <- "Datasets/USGSScienceDataCatalogDownloads/1_Grahametal2020/"
## use read_delim to keep `\"` format,, also change "°" to "d" manually to use the char2dms
Graham_Station <- read_delim("Results/Other/Graham_Station.txt", delim='\t') %>%
  mutate(Latitude = as.numeric(sp::char2dms(paste(Latitude,"N"))), 
         Longitude = as.numeric(sp::char2dms(paste(Longitude,"W"))))

river <- "Connecticut|Delaware|Susquehanna|Willamette|Sacramento"
Graham_df <- read.csv(paste0(Graham,"Cyanotoxins_Chl_Genetic_Data.csv")) %>%
  mutate(Station = Station.ID,Date = paste(Date,Time), Chl_ug.L = Chlorophyll.a..ug.L.) %>%
  filter(grepl(river,Station.Name) & !is.na(Time)) 

write.csv(Graham_df, "Results/Other/wq_preprocessing/6_Graham2020.csv")

Graham_result <- Graham_df %>% 
  mutate(tzone = ifelse(grepl("Willamette|Sacramento",Station.Name),
                        "Etc/GMT+8", "Etc/GMT+5")) %>%
  dplyr::select(Station, State, Date, Chl_ug.L, tzone) %>%
  left_join(Graham_Station, by = "Station") %>% 
  filter(!is.na(Chl_ug.L)) %>% 
  mutate(Project = "Graham2020", Chl_category = "CHL", Method = "lab",
         Layer="Surface", Method_group = "vivo")
  
## different regions have the different time zone
tz_level <- levels(as.factor(Graham_result$tzone))
Graham_harmony <- NULL
for(i in 1:length(tz_level)){
  tz_convert <- Graham_result %>% filter(tzone ==tz_level[i]) %>%
    mutate(Date_UTC = as.POSIXct(Date,format="%m/%d/%Y %H:%M",tz=tz_level[i]))
  Graham_harmony = bind_rows(Graham_harmony,tz_convert)}

attr(Graham_harmony$Date_UTC, "tzone") <- "UTC"

write_feather(Graham_harmony, "Results/Other/wq/6_USGS_Graham2020_wq.feather")

##===============================
## Stumper2020-CHLA
##===============================
## basic data info=====
Stumper_coln <- read_csv("Results/Other/Stumper_coln.csv") %>%
  mutate(Parameter=str_split_fixed(new_coln,"-",2)[,1])
Stumper_colname <- t(Stumper_coln)
colnames(Stumper_colname) <- Stumper_colname[1,]
Stumper_colname <- Stumper_colname[-c(1,3),]

Stumpera <- "Datasets/USGSScienceDataCatalogDownloads/1_Stumpneretal2020/"
Stumperb <- "Datasets/USGSScienceDataCatalogDownloads/1_Stumpneretal2020b/"
flist_Stumpera <- list.files(Stumper,"*.csv")
flist_Stumperb <- list.files(Stumperb,"*.csv")[-c(1:3,7,10,11)]

##Stumper_result=====
Stumpera_result <- NULL
for(i in 1:length(flist_Stumpera)){
  Stumpera_df <- read_csv(paste0(Stumpera, flist_Stumpera[i]))
  Stumpera_df0 <- Stumpera_df %>% 
    rename(!!!any_of(Stumper_colname)) %>% 
    # group_by(Date_PST,Latitude,Longitude) %>%
    # summarise_all(.,mean,na.rm=TRUE) %>%
    reshape2::melt(id.vars = c("Date_PST","Latitude","Longitude")) %>%
    filter(variable %in% Stumper_coln$new_coln) %>%
    mutate(Parameter = str_split_fixed(variable,"-",2)[,1],
           Method = str_split_fixed(variable,"-",2)[,2]) %>% 
    dplyr::select(-variable) %>%
    reshape2::dcast(Date_PST+Latitude+Longitude+Method~Parameter,
                    value.var="value",fun.aggregate = mean) %>%
#    dplyr::select(!!!any_of(unique(Stumper_coln$Parameter)), Method) %>%
    mutate(Chl_category = ifelse(Method %in% c("EXO_SA","EXO_HR","WS_HR"),"fCHLA","CHLA"))
  
  Stumpera_result <- bind_rows(Stumpera_result, Stumpera_df0)
}

##Stumperb_result=====
Stumperb_result <- NULL
for(i in 1:length(flist_Stumperb)){
  Stumperb_df <- read_csv(paste0(Stumperb, flist_Stumperb[i]))
  Stumperb_df0 <- Stumperb_df %>% 
    rename(!!!any_of(Stumper_colname)) %>% 
    dplyr::select(any_of(Stumper_coln$new_coln)) %>%
    mutate(Station=ifelse("Station" %in% colnames(.),Station,"NA")) %>%
    reshape2::melt(id.vars = c("Station","Date_PST","Latitude","Longitude")) %>%
    mutate(Parameter = str_split_fixed(variable,"-",2)[,1],
           Method = str_split_fixed(variable,"-",2)[,2]) %>% 
    dplyr::select(-variable) %>%
    reshape2::dcast(Date_PST+Latitude+Longitude+Method~Parameter, value.var="value") %>%
#    dplyr::select(!!!any_of(unique(Stumper_coln$Parameter)), Method) %>%
    mutate(Chl_category = ifelse(Method %in% c("EXO_SA","EXO_HR","WS_HR"),"fCHLA","CHLA"))
  
  Stumperb_result <- bind_rows(Stumperb_result, Stumperb_df0)
}

Stumper_result <- bind_rows(Stumpera_result, Stumperb_result) 
write.csv(Stumper_result, "Results/Other/wq_preprocessing/6_Stumper2020.csv")

## harmony=========
Stumper_harmony <- Stumper_result %>%
  filter(Chl_ug.L != "NA" & !is.na(Latitude)) %>%
  filter(!is.na(Chl_ug.L) & !is.na(Longitude)) %>%
  mutate(Project = "Stumpneretal2020",Depth_m=1, Layer="Surface",
         Method_group = ifelse(Method %in% c("DS","5DS"),"vitro","vivo"),
         Date_UTC = as.POSIXct(Date_PST,"%m/%d/%Y %H:%M", tz = "Etc/GMT+8")) 

attr(Stumper_harmony$Date_UTC, "tzone") <- "UTC"
write_feather(Stumper_harmony, "Results/Other/wq/6_USGS_Stumper2020_wq.feather")

##===============================
## Kingetal2018-CHL
##This dataset has no date/time information, only days interval
##===============================
King1 <- "Datasets/USGSScienceDataCatalogDownloads/1_Kingetal2018/"
King2 <- "Results/Other/USGS/Kingetal2018b.csv"
King_df1 <- read.csv(paste0(King1, "Velocity_Test_Data.csv")) %>%
  rename(Vel_ft.s=Velocity..ft.sec., tzone=Time.Zone, Temp_C=Water.Temperature...C.,
         cond_uS.cm=Specific.Conductance..µS.cm.,Salinity_ppt=Salinity..psu.,
         Turb_NTU=Turbidity..FNU.,DO_mg.L=Dissolved.Oxygen..mg.L.,
         Chl_ug.L=Chlorophyll..µg.L.,Phycocyanin_ug.L=Phycocyanin..µg.L.,
         DO_saturation=Dissolved.Oxygen....Saturation.,Chl_RFU=Chlorophyll..RFU.,
         Phycocyanin_RFU=Phycocyanin..RFU.) %>%
  mutate(Date_UTC=as.POSIXct(paste(Date,Time), "%m/%d/%Y %H:%M:%S",tz = "Etc/GMT+4"),
         Chl_category="CHL", Method="lab", Project = "Kingetal2018")
  
King_df2 <- read.csv(King2) %>% 
  mutate(tzone="EDT",Method="lab", Project = "Kingetal2018",
         Date_UTC=as.POSIXct(Date,"%m/%d/%Y %H:%M:%S",tz = "Etc/GMT+4"))

King <- bind_rows(King_df1, King_df2) %>% mutate(Groups = "Surface", Method_group="vivo")
king_harmony <- king %>% dplyr::select(any_of(!!coln))
attr(King$Date_UTC, "tzone") <- "UTC"

write.csv(king,"Results/Other/pre_processing/6_Kingetal.csv")

write_feather(king_harmony,"Results/Other/wq/6_USGS_Kingetal_wq.feather")

```

# Create final 'other' harmonized table

```{r}
##=====The defination=====
# the coln vector here shows the final columns I chose in the final data list
coln <- c("Date_UTC","Project","Station","Longitude","Latitude","Depth_m", "Layer",
          "Temp_C","DO_mg.L","Salinity_ppt","Turb_NTU","DOC_mg.L","CDOM_mg.L",
          "Chl_ug.L", "Method", "Method_group", "Chl_category")

wq0 <- "Results/Other/wq/"
flist_wq <- list.files(wq0)
wq_result <- NULL

for(i in 1:length(flist_wq)){
  wq_df <- read_feather(paste0(wq0, flist_wq[i])) %>%
    dplyr::select(any_of(coln)) %>%
    mutate(Date_UTC = as.character(Date_UTC), 
           Station = as.character(ifelse("Station" %in% names(.), Station, "NA")),
           Chl_ug.L = as.numeric(Chl_ug.L),
           Turb_NTU = as.numeric(ifelse("Turb_NTU" %in% names(.), Turb_NTU, NA)))
  
  wq_result <- bind_rows(wq_result, wq_df)
}

# write_feather(wq_result, "Results/Other/wq/Other_wq.feather")

# Group the data into different groups based on the depth and layer:
#  Based on the depth first: 0-3m is Surface, 3-6m is Middle, >6m is the Bottom.

Others_layer <- wq_result %>% 
  mutate(Depth_m=abs(Depth_m)) %>%
    group_by(Date_UTC, Project, Station, Longitude, Latitude, Depth_m, Layer, Method, Chl_category) %>%
    summarise_all(~mean(.,na.rm=TRUE)) %>%
  mutate(Groups = ifelse(is.na(Depth_m) | Depth_m =="NA", Layer, 
                         ifelse(Depth_m<=3, "Surface", ifelse(Depth_m>6, "Bottom", "Middle")))) %>%
  mutate(Groups = ifelse(Groups %in% c("S","SDUP","BS"), "Surface", 
                         ifelse(Groups %in% c("B","NB","max"), "Bottom",
                                ifelse(Groups=="M", "Middle", Groups))))

write_feather(Others_layer, "Results/Other/wq/Other_wq.feather")
```
