# Supplementary material for: EstuarySAT Database Development of Harmonized Remote Sensing and Water Quality Data for Tidal and Estuarine Systems
Source: Water (Basel). Author manuscript; Available in PMC 2025 Sep 25. (PMC11534012; doi:10.3390/w16192721)
Supplement: Supplement1 [file NIHMS2025764-supplement-Supplement1.zip › 1_site_inventory2 V12722.Rmd]

---
title: "Generate the site inventory within estuarine boundaries"
Author: "Xiao Shen"
output:
  html_document:
    toc: true
editor_options: 
  chunk_output_type: console
---

Description

This document is used to generate the list of sites within the estuarine boundary and assign the estuary code and MGRS (Sentinel-2 tile ID) to each site.  Estuary boundaries were buffered in ArcGIS using a 30 m buffering process.  After intersection the coordinate systems of the sites and bounary are unified to WGS84 from their original projections. The MGRS (Sentinel tile information) is assigned to each estuary and later will be joined to the WQ database. 

# system environmental settings

```{r SETTING}

# set the markdown working environment, including the working directory
# set eval to FALSE so the code will not run when knitting into html. If you want to run the code, remove the eval setting. However, since there are large data files, it will take a long time to finish running.
knitr::opts_chunk$set(echo = TRUE, warning = FALSE, eval=FALSE, root.dir = "L:/PRIV/PIPHABS/20210615-Progress")

```

# Required Libraries

```{r}
library(feather)
library(dplyr)
library(stringi)
library(stringr)
library(magrittr)
library(tibble)
library(reshape2)
library(data.table)
library(sf)
library(lubridate)
library(stringr)
library(foreign)

```

# get the site list for Buoys and Other datasets

```{r}
# Buoys <- read_feather("L:/PRIV/PIPHABS/Point Data/Results/Buoys/wq/Buoys_wq.feather")
# Others <- read_feather("L:/PRIV/PIPHABS/Point Data/Results/Other/wq/Other_wq.feather")
Buoys <- read_feather("D:/Users/Public/PIPHABs/DataAdditions/Buoys_wq.feather")
Others <- read_feather("D:/Users/Public/PIPHABs/DataAdditions/Other_wq.feather")

Add081121 <- read.csv("D:/Users/Public/PIPHABs/DataAdditions/PIPADD081121.csv")

# get rid of Z in Date_UTCf2 string
Add081121$Date_UTCf2 <- gsub("Z","",Add081121$Date_UTCf2)
# Convert 1 unit days and months to 2 units with leading zeros
Add081121$Date_UTCf2 <- gsub("-1 ","-01",Add081121$Date_UTCf2)
Add081121$Date_UTCf2 <- gsub("-2 ","-02",Add081121$Date_UTCf2)
Add081121$Date_UTCf2 <- gsub("-3 ","-03",Add081121$Date_UTCf2)
Add081121$Date_UTCf2 <- gsub("-4 ","-04",Add081121$Date_UTCf2)
Add081121$Date_UTCf2 <- gsub("-5 ","-05",Add081121$Date_UTCf2)
Add081121$Date_UTCf2 <- gsub("-6 ","-06",Add081121$Date_UTCf2)
Add081121$Date_UTCf2 <- gsub("-7 ","-07",Add081121$Date_UTCf2)
Add081121$Date_UTCf2 <- gsub("-8 ","-08",Add081121$Date_UTCf2)
Add081121$Date_UTCf2 <- gsub("-9 ","-09",Add081121$Date_UTCf2)

# Convert datetime string to POSIXct format UTZ time zone
Add081121$Date_UTC <- as.POSIXct(Add081121$Date_UTCf2, tz = "GMT")

Add081121_lc <- Add081121 %>% 
  dplyr::select(Project, Station, Longitude, Latitude) %>%
  distinct(Project, Station, Longitude, Latitude)

Buoys_lc <- Buoys %>% 
  dplyr::select(Project, Station, Longitude, Latitude) %>%
  distinct(Project, Station, Longitude, Latitude)

Others_lc <- Others %>% 
  dplyr::select(Project, Station, Longitude, Latitude) %>%
  distinct(Project, Station, Longitude, Latitude)

lc <- bind_rows(Buoys_lc, Others_lc, Add081121_lc) %>% 
  distinct(Project, Station, Longitude, Latitude) %>%
  filter(!is.na(Latitude) & !is.na(Longitude))


#===(1) get all of the site locations
#===write the site list into AllStation, the crs is set to NAD83 (4269)

lc_point <- sf::st_as_sf(lc,coords = c("Longitude", "Latitude"),crs = 4269)
# st_write(lc_point, "Map/AllStation.shp",delete_dsn = TRUE)
st_write(lc_point, "D:/Users/Public/PIPHABs/DataAdditions/Map/AllStation.shp",delete_dsn = TRUE)

#===(2) select points within the estuary boundaries
#===the crs is set as WGS84 (boundary file is in NAD83). 
#===We did the selection first and then converted the coordinate system

# est_bdr <- st_read("Map/boundary.shp") %>%
#   select(-Lon_Mouth,-Lat_Mouth,-DATUM,-Width,-bdr_Source,-List,-LAT,-LNG,-DEM_Type,-CMECS) 

## to include the stations close to the boundary, buffered the boundary with 30 meter
## the boundary is buffered with 30 meters through ArcGIS (it can be done is R as well)

# est_bdr_buffer <- st_read("Map/Boundary_buffer.shp") %>% 
#  select(-Lon_Mouth,-Lat_Mouth,-DATUM,-Width,-bdr_Source,-List,-LAT,-LNG,-DEM_Type,-CMECS) 
est_bdr_buffer <- st_read("D:/Users/Public/PIPHABs/DataAdditions/Map/Boundary_buffer.shp") %>% 
select(-Lon_Mouth,-Lat_Mouth,-DATUM,-Width,-bdr_Source,-List,-LAT,-LNG,-DEM_Type,-CMECS)
# The next command did not work in R due to topological errors in shapefile
# Shapefile worked fine in ArcMap so next set of commands up to import of dbf from shapefile was done in
# ArcMap instead

site_within_est <- st_join(lc_point, est_bdr_buffer,st_intersects,left=FALSE) %>%
  cbind(.,st_coordinates(.)) %>%
  rename(LNG = X, LAT = Y) %>% 
  st_transform(crs = 4326)  

# st_write(site_within_est, "Map/Buoys_Other_within_est.shp", delete_dsn = TRUE)
st_write(site_within_est, "D:/Users/Public/PIPHABs/DataAdditions/Map/Buoys_Other_Add081121_within_est.shp", delete_dsn = TRUE)

#===(3) add the MGRS information to site list based on the spatial join function
## world_mgrs is downloaded from: https://eatlas.org.au/data/uuid/f7468d15-12be-4e3f-a246-b2882a324f59
##            it is in WGS84
mgrs <- sf::st_read("Map/world_mgrs/mgrs_region.shp") 

Buoys_Other_mgrs <- st_join(site_within_est,mgrs, st_intersects,left=FALSE) %>% 
  cbind(.,st_coordinates(.)) %>%
  as_tibble() %>%
  mutate(MGRS = paste0(GRID1MIL, GRID100K)) %>%
  dplyr::select(-geometry,-X,-Y)

write_feather(Buoys_Other_mgrs, "1_site_inventory/Buoys_Other_Site.feather")
```

# get the Aquasat's list of sites within estuarine boundaries

```{r}
## Aquasat: combine the new downloaded sites with original site inventory
#### Aquasat_lc0 is from the original Aquasat site inventory (01/01/1984-05/01/2019)
#### Aquasat_new is the new downloaded chl (05/01/2019-06/01/2021), combine this new list with old one

## original data site
Aquasat_original_site <- read_feather("L:/PRIV/PIPHABS/Point Data/Results/AquaSat/original/unique_site_inventory.feather")

Aquasat_lc0 <- sf::st_as_sf(Aquasat_original_site, coords = c("long", "lat"),crs = 4326)
sf::st_write(Aquasat_lc0, "L:/PRIV/PIPHABS/Point Data/Results/AquaSat/original/site_inventory.shp", delete_dsn = TRUE)


est_bdr_buffer <- st_read("Map/Boundary_buffer.shp") %>% st_transform(4326) %>%
  select(-Lon_Mouth,-Lat_Mouth,-DATUM,-Width,-bdr_Source,-List,-LAT,-LNG,-DEM_Type,-CMECS) 
# sf::st_write(est_bdr_buffer, "Map/est_bdr_buffer_WGS84.shp", delete_dsn = TRUE)

site_within_est0 <- st_join(Aquasat_lc0, est_bdr_buffer,st_intersects,left=FALSE) %>%
  cbind(.,st_coordinates(.)) %>%
  rename(LNG = X, LAT = Y, Station = SiteID)
sf::st_write(site_within_est0, "L:/PRIV/PIPHABS/Point Data/Results/AquaSat/original/Station_within_est.shp", delete_dsn = TRUE)

## combine with the new downloaded dataset
site_within_est_new <- sf::st_read("L:/PRIV/PIPHABS/Point Data/Results/AquaSat/newdownload/Aquasat_Site_within_est.shp") %>%
  rename(LNG = long, LAT = lat, Station = SiteID) %>%
  dplyr::select(-orig_datum) %>% mutate(source = "WQP")

Aquasat_lc <- rbind(site_within_est0, site_within_est_new) %>%
  distinct(Station,epsg,source,ESTCODE,Segment,STATE,ESTUARY,
           ESTCODE_N,BUFF_DIST,ORIG_FID,LNG,LAT,geometry)

sf::st_write(Aquasat_lc, "Map/Aquasat_Site_within_est.shp")

## join the MGRS information                                                              
Aquasat_mgrs <- st_join(Aquasat_lc,mgrs, st_intersects,left=FALSE) %>% 
  as_tibble() %>%
  mutate(MGRS = paste0(GRID1MIL, GRID100K)) %>%
  rename(Project = source) %>%
  dplyr::select(-geometry, -epsg)

write_feather(Aquasat_mgrs, "1_site_inventory/Aquasat_Site.feather")

```
Aquasat_mgrs <- read_feather("D:/Users/Public/PIPHABs/DataAdditions/Aquasat_Site.feather")

# Combine the site lists from Buoys & Other and AquaSat

Get the final site inventory, with Station, Latitude, Longitude, MGRS and estuary information.
This list is written into site_inventory_mgrs.feather.

```{r}
# combine the Aquasat point with this site list together and 
# import Buoys_Other_Add081121_mgrs from shapefile dbf
Buoys_Other_Add081121_mgrs <- read.dbf("D:/Users/Public/PIPHABs/DataAdditions/Map/Buoys_Other_Add081121_mgrs.dbf", as.is = TRUE)

Buoys_Other_Add081121_mgrs <- as_tibble(Buoys_Other_Add081121_mgrs)
Buoys_Other_Add08112021_mgrs  <- select(Buoys_Other_Add081121_mgrs, Station, Project, ESTCODE, Segment, STATE, ESTUARY, ESTCODE_N, BUFF_DIST, ORIG_FID, LNG, LAT, GRID1MIL, GRID100K, LONGITUDE, LATITUDE, MGRS)
# pt.site <- bind_rows(Buoys_Other_mgrs,Aquasat_mgrs) 
pt.site <- bind_rows(Buoys_Other_Add08112021_mgrs,Aquasat_mgrs)

# write_feather(pt.site,"1_site_inventory/site_inventory_mgrs.feather")
write_feather(pt.site,"D:/Users/Public/PIPHABs/DataAdditions/site_inventory_mgrs.feather")

#===get all the MGRS list that pass through the estuarine area by joining MGRS to the estuarine boundary
#===this is used to filter the sentinel list from clouds_raw.feather first, which will save work time

est_mgrs <- st_join(est_bdr_buffer,mgrs,st_intersects, left=FALSE) %>% 
  as_tibble() %>%
  mutate(MGRS = paste0(GRID1MIL, GRID100K)) %>%
  dplyr::select(-geometry)

write_feather(est_mgrs, "1_site_inventory/estuary_mgrs.feather")
```
