# Supplementary material for: EstuarySAT Database Development of Harmonized Remote Sensing and Water Quality Data for Tidal and Estuarine Systems
Source: Water (Basel). Author manuscript; Available in PMC 2025 Sep 25. (PMC11534012; doi:10.3390/w16192721)
Supplement: Supplement1 [file NIHMS2025764-supplement-Supplement1.zip › 2_data_harmonized3 V12722.Rmd]

---
title: "Combine the different datasets together"
author: "Xiao Shen"
date: "6/8/2021"
output:
  html_document:
    toc: true
editor_options: 
  chunk_output_type: console
---

## Generate the final dataset

This code is used to combine all datasets (Buoys, Other and Aquasat) together.
Based on the Group column (layer groups: Surface, Middle, Bottom and NA), the dataset will be divided into four data subsets, noted as: \
    Chl_surface.feather (0-3 meter or surface layer code) \
    Chl_middle.feather (3-6 meter) \
    Chl_bottom.feather (>6 meter) \
    Chl_na.feather (no depth and layer code information).


# system environment settings

```{r setup, include=FALSE}

knitr::opts_chunk$set(echo = TRUE,eval=FALSE, warning = FALSE)

```

# required libraries

```{r libary}

library(feather)
library(tibble)
library(lubridate)
library(dplyr)
library(magrittr)

```

# final data harmonizing

```{r}
# create water quality feather data for new dataset added 08/11/21
# rerun after correcting variable names to match existing feather data sets
Add081121 <- read.csv("D:/Users/Public/PIPHABs/DataAdditions/PIPADD081121.csv")

# get rid of Z in Date_UTCf2 string
Add081121$Date_UTCf2 <- gsub("Z","",Add081121$Date_UTCf2)
# Convert 1 unit days and months to 2 units with leading zeros
Add081121$Date_UTCf2 <- gsub("-1 ","-01",Add081121$Date_UTCf2)
Add081121$Date_UTCf2 <- gsub("-2 ","-02",Add081121$Date_UTCf2)
Add081121$Date_UTCf2 <- gsub("-3 ","-03",Add081121$Date_UTCf2)
Add081121$Date_UTCf2 <- gsub("-4 ","-04",Add081121$Date_UTCf2)
Add081121$Date_UTCf2 <- gsub("-5 ","-05",Add081121$Date_UTCf2)
Add081121$Date_UTCf2 <- gsub("-6 ","-06",Add081121$Date_UTCf2)
Add081121$Date_UTCf2 <- gsub("-7 ","-07",Add081121$Date_UTCf2)
Add081121$Date_UTCf2 <- gsub("-8 ","-08",Add081121$Date_UTCf2)
Add081121$Date_UTCf2 <- gsub("-9 ","-09",Add081121$Date_UTCf2)

# Convert datetime string to POSIXct format UTZ time zone
Add081121$Date_UTC <- as.POSIXct(Add081121$Date_UTCf2, tz = "GMT")

# Save in feather format
write_feather(Add081121, "D:/Users/Public/PIPHABs/DataAdditions/Point Data/Results/Add081121/wq/Add081121_wq.feather")

# Remove (duplicate) URI stations from NERACOOS (QAd version added in Buoy data set) and add missing Groups# variable

path <- "D:/Users/Public/feather/3_NERACOOS_wq.feather"
NERACOOS <- read_feather(path)

NERACOOS$FilePrefix <- stri_sub(NERACOOS$File,from = 1, length = 3)

NERACOOSnoURI <- filter(NERACOOS,FilePrefix != "URI")

NERACOOSnoURIgroup <- group_by(NERACOOSnoURI,FilePrefix)
summarise(NERACOOSnoURIgroup,n())

NERACOOSnoURI2 <- NERACOOSnoURI[,-18]

# Add Groups variable for layer
NERACOOS_layer <- NERACOOSnoURI2 %>% 
  mutate(Depth_m=abs(Depth_m)) %>%
    group_by(Date_UTC, Project, Station, Longitude, Latitude, Depth_m, Layer, Method, Method_group, Chl_category) %>%
    summarise_all(~mean(.,na.rm=TRUE)) %>%
  mutate(Groups = ifelse(is.na(Depth_m) | Depth_m =="NA", Layer, 
                         ifelse(Depth_m<=3, "Surface", ifelse(Depth_m>6, "Bottom", "Middle")))) %>%
  mutate(Groups = ifelse(Groups %in% c("S","SDUP","BS"), "Surface", 
                         ifelse(Groups %in% c("B","NB","Max"), "Bottom",
                                ifelse(Groups=="M", "Middle", Groups))))

write_feather(NERACOOS_layer, "D:/Users/Public/PIPHABs/DataAdditions/Point Data/Results/NERACOOSnoURI/wq/NERACOOSnoURI_wq.feather")


# data harmonizing process

# datalist <- c("Buoys", "Other", "AquaSat")
# wq.dir = "L:/PRIV/PIPHABS/Point Data/Results/"
# savepath = "L:/PRIV/PIPHABS/20210615-Progress/2_data_harmonized/"
# datalist <- c("Buoys", "Other", "AquaSat","Add081121")
datalist <- c("Add081121","NERACOOSnoURI")
wq.dir = "D:/Users/Public/PIPHABs/DataAdditions/Point Data/Results/"
savepath = "D:/Users/Public/PIPHABs/DataAdditions/2_data_harmonized_new/"

coln <- c("Date_UTC","Project","Station","Longitude","Latitude","Depth_m", "Layer",
          "Temp_C","DO_mg.L","Salinity_ppt","Turb_NTU","Chl_ug.L", "DOC_mg.L","CDOM_mg.L",
          "CDOM_RFU","Method", "Chl_category","Groups", "Method_group")

pt.surface <- NULL
pt.middle <- NULL
pt.bottom <- NULL
pt.na <- NULL

for(dataset in datalist){
  pt.value <- read_feather(paste0(wq.dir,dataset,"/wq/",dataset,"_wq.feather")) %>%
    mutate(Date_UTC=as.POSIXct(Date_UTC,"%Y-%m-%d %H:%M:%S", tz="UTC"))
  
  group_surface <- pt.value %>% filter(Groups == "Surface")
  group_middle <- pt.value %>% filter(Groups == "Middle")
  group_bottom <- pt.value %>% filter(Groups == "Bottom")
  group_na <- pt.value %>% filter(is.na(Groups) | Groups=="NA")
  
  pt.surface <- bind_rows(pt.surface, group_surface)
  pt.middle <- bind_rows(pt.middle, group_middle)
  pt.bottom <- bind_rows(pt.bottom, group_bottom)
  pt.na <- bind_rows(pt.na, group_na)
  
}

pt.surface %<>% dplyr::select(any_of(coln))
pt.middle %<>% dplyr::select(any_of(coln))
pt.bottom %<>% dplyr::select(any_of(coln))
pt.na %<>% dplyr::select(any_of(coln))

write_feather(pt.surface,paste0(savepath,"Chl_surface.feather"))
write_feather(pt.middle,paste0(savepath,"Chl_middle.feather"))
write_feather(pt.bottom,paste0(savepath,"Chl_bottom.feather"))
write_feather(pt.na,paste0(savepath,"Chl_na.feather"))
```
