# Supplementary material for: EstuarySAT Database Development of Harmonized Remote Sensing and Water Quality Data for Tidal and Estuarine Systems
Source: Water (Basel). Author manuscript; Available in PMC 2025 Sep 25. (PMC11534012; doi:10.3390/w16192721)
Supplement: Supplement1 [file NIHMS2025764-supplement-Supplement1.zip › 3_Sentinel_Matching V13122.Rmd]

---
title: "Sentinel data Matching"
author: "Xiao Shen"
date: "6/8/2021"
output:
  html_document:
    toc: true
editor_options: 
  chunk_output_type: console
---
# Introduction

Description:  code for chl/chla matching with Sentinel - 2 imagery from GEE. The following steps are required:

## 1. Active the python module

Python code is passed through Rstudio. Be sure python is installed and you have created a config file (config.yml) which is used to activate python.  This requires reticulate library as well. 

## 2. Make the data and monitoring station list ready

Previously all datasets (Buoys, Other, Aquasat) were prepare for this step. Site locations are filtered based on estuary boundaries and the MGRS code (sentinel tile) are joined with the station list. 

## 3. Get the cloud percentage for each image

Python is used to activate 'cloudpull.py' and is run against Sentinel 2a or 1C imagery.  The image collection name needs to be specified in the code before running. Upload all estuary boundary shapefiles to GEE account, then in python-GEE use he boundary.shp to filter S2A or S1C image collections to get all imagery contained within the boundary. Lastly, run this code to add the clould percentage value to each image. 
This step only needs run one time. However, since we did the cloud mask later in the remote sensing pulling step, even the percentage value is joined to the final table, it may not be used to filter the data itme.

## 4. Get the water visible percentage 

This code is added from Aquasat (Ross et all 2019).  Each station needs to be checked to be sure its within a water body by using 'JRC/GSW1_0/GlobalSurfaceWater' to identify the water percentage at each site location.  If the water % is > 80% teh site is identified as a "water site".  As we also incldued tidal regions that may be exposed at low tide - this step was necessary. The percentage is joined tothe final table results.  

## 5. pre_processing: match data with station 

Stations are matched with with project name, SiteID, Lat, Lon.  

## 6. pre_processing: widen the data list 

Match the data list and the sentinel ID through the Date and MGRS information. We used the time data to match (3) periods relative to the sentinal 2 image overpass date: they are; 1 day ahead, 1 day behind and same day matching. We preserve the itme with the minimum time difference to the imagery date/time using the code piece: ".[,.SD[timediff==min(timediff)],keyby=list(LAT, LNG, Date)]"

The matched results are written itno the "wide_pull/" folder as "wide_pull.feather"

## 7. Split the dataset into chunks based on MGRS

## 8. Pull reflectance data from sentinel-2A or 1C

Python code was used to extract the band 1 - band 12 data (430nm-850nm) The cloud mask is created using teh QA60 and cloudy pixels are removed from the image before data is extracted. Output is placed onto goodle drive and downloaded locally (../PIPs/DataPoint/matchup/)

## 9. Data Summary

This is the final step to remove the NA data and also join the water visible percentage to the final data list.  


```{r setup, include=FALSE}
knitr::opts_chunk$set(echo = TRUE,eval=FALSE, warning = FALSE)
knitr::opts_knit$set(root.dir = "L:/PRIV/PIPHABS/20210615-Progress/")
```

```{r libary}
library(knitr)
library(feather)
library(sf)
library(tibble)
library(stringi)
library(stringr)
library(lubridate)
library(googledrive)
library(dplyr)
library(tidyr)
library(data.table)
library(reticulate) #link the python code
library(purrr)
library(scipiper)
```

# 1. activiate Python

```{r}
# active python config to run the python version in your computer
reticulate_python <- yaml::yaml.load_file('0_cfg/python_config.yml')$RETICULATE_PYTHON
use_python(reticulate_python)

```

# 2. Perpare the station lists and datasets

Data preparation: 
(1) harmonize the data list to remove the NA Chl and also convert the date into UTC time zone; 
(2) generate the station points layer and combine with Sentinel-MGRS tiling information; 
(3) select the stations within the estuary boundary and write it into "mgrs0.feather". Rename the columns to LAT, LON and SiteID.

```{r}
## if process the sentinel2A
collection = 'SR'
folder0 = "3_sentinel_matchup/Sentinel2A/" 
## if process the sentinel1C
# collection ='TOA' 
# folder0 = "3_sentinel_matchup/Sentinel1C/Sentinel1C/"

```

# 3. Get the cloud convering information

Process data using the estuary boundary, this only needs to be run once. The result is written into: "D:/PIPs/AquaSat/DataProcess/rs/Sentinel2A/clouds.feather". 

```{python eval=FALSE, include=FALSE}
#===location of the data file=======
# create the 'wqp_cloudiness' in google drive
# get the cloud score

exec(open("0_code/basecode/3_cloudpull.py").read()) 
```

Download data from google drive and write it into the feather file

```{r, include=FALSE}
# create the corresponding folder in Google Drive

folder <- drive_ls('wqp_cloudiness')

for(i in 1:nrow(folder)) {
    path=paste0(folder0,"clouds/", folder$name[i])
    drive_download(as_id(folder$id[i]), path=path, overwrite=T)
}
#remove the blank file before merging (2015-2017 have no data for sentinel2A)
clouds <- map_df(list.files(paste0(folder0,"clouds/"),full.names = T),read.csv) %>%
  mutate(Date = ymd(stri_sub(system.index,1,8))) 
#Write out cloud data as a feather
write_feather(clouds, paste0(folder0, "clouds_raw.feather"))

```

# 4. Get the percentage of the water coverage for each 

This result is acquired based on the monitoring stations within the estuary boundary. So for different datasets with different stations, this code needs be run to get the water coverage info over this station. 

```{python eval=FALSE,echo = TRUE}
#===location of the data file=======
# point stations within the estuary
# the key columns are: LON, LAT and SiteID
file ="1_site_inventory/site_inventory_mgrs.feather"
#===================================

# Source function to limit number of tasks sent up to earth engine.
# create "tempSiteWater" folder in google drive

exec(open("0_code/basecode/3_watersitepull.py").read())     
```

download data from google drive and summary it into the feather file

```{r eval=FALSE}
#===location of the file============
water.dir <- "3_sentinel_matchup/SiteWater/"
water.folder <- drive_ls('tempSiteWater')
#===================================

for(i in 1:nrow(water.folder)) {
    path=paste0(water.dir, water.folder$name[i])
    drive_download(as_id(water.folder$id[i]), path=path, overwrite=T)
}

#Use map_df to read them all in and stitch them together

#Keep all sites, noting their water occurrance. (previous code show that pekel > 80 is considered as the effective sites. This number is arbitrary and can be changed)
# in this work, we kept the water visible percentage and didn't do the filter, so that users can select later based on their needs.

# pekel.max <- 80
water.inv <- list.files(water.dir,full.names = TRUE) %>% 
  map_dfr(~read.csv(.x) %>% mutate(SiteID=as.character(SiteID))) %>%
  #  filter(med >= pekel.max) %>% 
  select(-.geo,-system.index)

# write the file
write_feather(water.inv,"L:/PRIV/PIPHABS/20210615-Progress/3_sentinel_matchup/SiteWater.feather")

```

# 5.===Pre-processing===

Widen data for final pre-processing before sending data to join with remote sensing reflecting data.
Join the MGRS ID to the data list using LAT/LNG information

```{r}
#===set the file location============
cloud.raw <- read_feather(paste0(folder0,"clouds_raw.feather"))

# Subset to only WGRS path rows in the inventory data. 
clouds <- cloud.raw %>%
  mutate(Time = as.POSIXct(stri_sub(system.index,1,15),format="%Y%m%dT%H%M%S",tz="GMT")) %>% 
  # convert time to GMT format
  select(MGRS = MGRS_TILE,Date,Cloud=CLOUDY_PIXEL_PERCENTAGE,Time,
         Sentinel_id = PRODUCT_ID, Zenith_angle = MEAN_SOLAR_ZENITH_ANGLE, 
         Azimuth_angle = MEAN_SOLAR_AZIMUTH_ANGLE) 

write_feather(clouds,paste0(folder0,'clouds.feather'))
```

# 6.===Pre-processing===

Join WQ data to WRS data by date and MGRS.

Water quality portal, data are joined tothe cloud dataset.  This is done for the (3) time groupds; same-day, one-day before and one-day after. Previous literature has shown that the refelctance data for these time periods can still be predicitive of water quality. For Estuaries a more conservative approach is to use the grouping closest to the time of the Sentinel overpass time. 'date_unity' preserves this time information. Some intensively monitored stations will have data for all (3) groupings - in those instances we only kept same-day observations. 


```{r}
# in case the memory the data occupied will over the limit.
memory.limit(size=56000)
clouds <- read_feather(paste0(folder0,'clouds.feather')) %>%
  mutate(Date=as.character(Date)) %>% dplyr::select(-Time)
datalist <- c("surface", "bottom", "middle", "na")
namekey <- c("LNG" = "Longitude", "LAT" = "Latitude")

pt.site <- read_feather("1_site_inventory/site_inventory_mgrs.feather") %>%
  dplyr::select(Project,STATE,ESTUARY,ESTCODE_N,Station,LNG,LAT,MGRS)

for(i in 1:length(datalist)){
  pt.value <-  read_feather(paste0("2_data_harmonized/Chl_",datalist[i],".feather")) %>%
    rename(!!!namekey)
  
  site.candidates <- pt.value %>%
  inner_join(pt.site, by=c('Project','Station','LAT', 'LNG')) %>%
  mutate(Date = as.Date(Date_UTC, "%Y-%m-%d", tz="GMT"))
  
  wqp.pull.same <- inner_join(site.candidates,clouds,by=c('MGRS','Date')) %>%
    mutate(date_unity = as.POSIXct(Date_UTC,format="%Y-%m-%d %H:%M:%S",tz="GMT"),
           timediff=abs(date_unity-Time)) %>%
    data.table::data.table(.) %>%
    .[,.SD[timediff==min(timediff)],keyby=list(LAT, LNG, Date)]
  # get the time difference between the monitoring dates and remote snesing dates
  
  #Shoulder the data by 1 day and make sure that sites where sequential samples occur only 
  #keep the same day sampling
  wqp.pull.plus <- site.candidates %>%
    mutate(Date = Date + 1) %>%
    anti_join(wqp.pull.same, by=c('LAT','LNG','Date')) %>%
    inner_join(clouds,by=c('MGRS','Date')) %>%
    mutate(date_unity = as.POSIXct(Date_UTC,format="%Y-%m-%d %H:%M:%S",tz="GMT"),
           timediff=abs(date_unity-Time)) %>%
    data.table::data.table(.) %>%
    .[,.SD[timediff==min(timediff)],keyby=list(LAT, LNG, Date)]

  #Shoulder the data by -1 day
  wqp.pull.minus <- site.candidates %>%
    mutate(Date=Date-1) %>%
    anti_join(wqp.pull.same, by=c('LAT','LNG','Date')) %>%
    inner_join(clouds,by=c('MGRS','Date')) %>%
    mutate(date_unity = as.POSIXct(Date_UTC,format="%Y-%m-%d %H:%M:%S",tz="GMT"),
           timediff=abs(date_unity-Time)) %>%
    data.table::data.table(.) %>%
    .[,.SD[timediff==min(timediff)],keyby=list(LAT, LNG, Date)]
  
  #Bind all this data together
  wqp.pull <- bind_rows(wqp.pull.same,wqp.pull.plus,wqp.pull.minus) %>% 
    #  dplyr::select(-tzone,-tzone0) %>%
    rename(LAT_pt=LAT, LNG_pt=LNG, SiteID=Station) %>% distinct()
  
  write_feather(wqp.pull,path = paste0(folder0,"wide_pull/wide_pull_",datalist[i],".feather"))
}

```

# 7. split dataset into blocks 5000

Data was split into blocks of 5000 observations by WRS MGRS.  We found this saved a lot of computational time in GEE. GEE recommends 5000 or less observations per block

```{r}

library(foreach)

#I like foreach here for theupdated output. This could easily be a simple for loop. No parellel. While loops are scary with parellel. 
datalist <- c("surface", "bottom", "middle", "na")
for(i in 1:length(datalist)){
  #Read in data
  wqp.pull <- read_feather(paste0(folder0,"wide_pull/wide_pull_",datalist[i],".feather")) %>%
    arrange(LAT_pt,LNG_pt)
  
  #Nest data per site
  wqp.nest <- wqp.pull %>%
    mutate(index = 1:n()) %>%
    mutate(Date=as.character(Date)) %>%
    mutate(date_unity=as.character(Date_UTC))
  
  
  #Define a function to split data into sub 5000 sized chunks
  data.splitter <- function(wqp.nest,dir=split_wide){
    pr.index <- unique(wqp.nest$MGRS)
    #For loop and while loop to split data into 5000 or less feathers (which is a data requirement of GEE.)
    foreach(i = 1:length(pr.index)) %do%{
      library(tidyverse)
      wqp.sub <- wqp.nest %>%
        filter(MGRS == pr.index[i])
      if(nrow(wqp.sub) < 5000){
        name = paste0(dir,pr.index[i],'.feather')
        write_feather(wqp.sub,path=name)
      } else {
        exp <- wqp.sub
        ct = 0
        while(nrow(exp) > 0){
          ct = ct+1
          ct.c = paste0('_',ct)
          exp1 <- exp %>%
            slice(1:5000)
          exp <- exp %>%
            filter(!index %in% exp1$index)
          name = paste0(dir,pr.index[i],ct.c,'.feather')
          write_feather(exp1,path=name)
        }
      }
    }
  }
  
  data.splitter(wqp.nest,dir=paste0(folder0,'split_wide/',datalist[i],"/"))
}

```

# 8. pull reflectance data from sentinel-2A 

## Pull surface reflectance values associated with in situ samples.

Python code was used to extract the band 1 - band 12 data (430nm-850nm) The cloud mask is created using the QA60 and cloudy pixels are removed from the image before data is extracted. Output is placed onto goodle drive and downloaded locally (../PIPs/DataPoint/matchup/).  This code uses the (3) time blocked data, filtered water qualtiy data and extracts teh associated Sentinel surface reflectance values from GEE. The extracted RRS values are; median pixel values of pixels with > 80% water and within 200m of a site lat/lon (identified sample). Standard deviation is also included. 

Retrieve existing data to avoid duplicating reflectance pulls.
Create a list of existing reflectance csv’s to filter whats been pulled down from GEE already.

```{r}

#Retrieve existing reflectance data to avoid duplicates
#Need to add a fix for if these have been partially downloaded and moved...?
filesDownR <- drive_ls("WQP_SR_MatchUps") %>% 
  select(name)

```

```{python}
## this piece of code is the same with the one in "3_reflectancepull.py"
import time
import ee
import os
import feather
ee.Initialize()

#Source necessary functions.
exec(open("0_code/basecode/3_GEE_pull_functions.py").read())  

#-road dataset
#define the road data to filter the road influence
rd = ee.FeatureCollection("TIGER/2016/Roads")

#-water
#define the surface water region and filter the non-water region
pekel = ee.Image('JRC/GSW1_0/GlobalSurfaceWater')
#Select the occurence layer in the pekel mask, which is just the 
#percentage of water occurence over a given pixel from 1985-2015.
#Set the percent occurance threshold and create a watermask from the result.
threshold = 80
water = pekel.select('occurrence').gt(threshold)
water = water.updateMask(water)

#get the image collection, S2 is the Sentinel1C and S2_SR is the Sentinel2A
#This part needs be updated depending on what data collection you are processing

# Import sentinel 2A or 1C
if collection == "SR': 
    s2a = ee.ImageCollection('COPERNICUS/S2_SR')
else:
    s2a = ee.ImageCollection('COPERNICUS/S2')
  
ULdir0 = folder0 + 'split_wide/'

#Standardize band names between the various collections and aggregate 
#them into one image collection
bn = ['B1','B2','B3', 'B4', 'B5', 'B6','B7', 'B8', 'B8A','B11','B12','QA60']
bns = ['Arosol','Blue', 'Green', 'Red', 'RedEdge1', 'RedEdge2','RedEdge3', 'NIR', 'RedEdge4','SWIR1', 'SWIR2','QA60']

ls2a = s2a.select(bn, bns)
ls = ee.ImageCollection(ls2a)

#Set buffer distance of pixels to include in median and standard deviation #calculation.
#Distance is in meters from supplied sample point.  
dist = 30

## Identify folder with in-situ data broken up into 5000 observation chunks by MGRS

#Generate file lists for both files to be sent and files already processed in google earth engine
# filesDown = r.filesDownR['name']
groups = ["surface","middle", "bottom", "na"]

for g in range(0,len(groups)):
    ULdir = ULdir0 + groups[g] + "/"
    filesUp = os.listdir(ULdir) 
    
    #Remove hidden formatting file in directory and any file names in filesUp that are already in files down.
    # filesUp  = filter(lambda x: x  != '.DS_Store', filesUp)
    # filesDown = [i.replace(".csv", ".feather") for i in filesDown]
    
    # filesUpFlt = [x for x in filesUp if x not in filesDown]
    filesUpFlt = filesUp
    
    #### Wrap it all up in a for loop running through our list of files
    
    for x in range(0,len(filesUpFlt)):
    
      #Read in our file as a feather data frame
      inv = feather.read_dataframe(ULdir + filesUpFlt[x])
      #turn our inventory into a feature collection by assigning 
      #lat longs and a site id.  Do this via list comprehension 
      #(similar to for loop but faster and plays nice with earth engine.)
      invOut = ee.FeatureCollection([ee.Feature(ee.Geometry.Point([inv['LNG_pt'][i],\
      inv['LAT_pt'][i]]),{'SiteID':inv['SiteID'][i],\
      'LNG_pt':inv['LNG_pt'][i],'LAT_pt':inv['LAT_pt'][i],\
      'Date':inv['Date'][i],'date_unity':inv['date_unity'][i],\
      'MGRS':inv['MGRS'][i],'Sentinel_id':inv['Sentinel_id'][i]}) for i in range(0,len(inv))]) 
      
      #Pull out the MGRS from the file name
      mgrs = filesUpFlt[x].replace('.','_').split('_')[0]
      
      #Filter image collection to mgrs
      lsover = ee.ImageCollection(ls.filter(ee.Filter.eq('MGRS_TILE',mgrs)))
        
      ## Map over sites within specific mgrs and pull reflectance values
      data = ee.FeatureCollection(invOut.map(sitePull))
      
      # #Extract path/row count Variable so names match up with file sent to GEE
      if filesUpFlt[x].replace('.','_').split('_')[1] == 'feather':
          count = ''
      else:
          count = '_'+str(int(filesUpFlt[x].replace('.','_').split('_')[1]))
        
      #Create queue of tasks to export to earth engine
      dataOut = ee.batch.Export.table.toDrive(collection = data,\
                                              description = str(mgrs)+count,\
                                              folder = 'Sentinel_MatchUps_'+groups[g],\
                                              fileFormat = 'CSV')
      #Check how many existing tasks are running and take a break if it's >15
      maximum_no_of_tasks(15, 60)
      #Send next task.
      dataOut.start()

#Make sure all Earth engine tasks are completed prior to moving on. 

maximum_no_of_tasks(1,300)
print('done')

```

## Update local repository

```{r Update Repositories}
#====matchup result=======================
#Finally, download the new data locally.
datalist = c("surface","middle","bottom","na")
for (g in 1:length(datalist)){
  filesNew <- drive_ls(paste0('Sentinel_MatchUps_',datalist[g]))
  matchup <- paste0(folder0,"matchup/",datalist[g],"/")

  for(i in 1:nrow(filesNew)) {
    path = paste0(matchup, filesNew$name[i])
    drive_download(as_id(filesNew$id[i]),
                   path=path, overwrite = TRUE)
  }
}

```

# 9. Summary data

```{r stitch}
#====matchup result=======================

datalist = c("surface","middle","bottom","na")
for (g in 1:length(datalist)){
  matchup <- paste0(folder0,"matchup/",datalist[g],"/")
  sr_path <- paste0(folder0,"matchup/",datalist[g],".csv")
  
  #Stitch all data together
  #The long string of letters is readr's sweet way of compressing Column types
  #I'm forcing them here because the first file happens to be all NAs 
  # so all columns get coerced to character
  down.paths <- list.files(matchup, full.names = T)
  sr <- down.paths %>% 
    map_df(~{readr::read_csv(.x) %>%
      mutate(SiteID=as.character(SiteID))})
  write.csv(sr, sr_path, row.names = FALSE)
}

```


## full data

```{r}
#====harmony result=======================
datalist = c("surface","middle","bottom","na")
colnames = c('Arosol', 'Blue', 'Green', 'Red', 'RedEdge1', 'RedEdge2', 'RedEdge3','NIR','RedEdge4','SWIR1','SWIR2')
#visibility
visible <- read_feather("L:/PRIV/PIPHABS/20210615-Progress/3_sentinel_matchup/SiteWater.feather") %>%
  dplyr::select(SiteID,LNG_pt, LAT_pt, pwater_max=max, pwater_med=med,pwater_min=min) 

for (g in 1:length(datalist)){
  data_file <- paste0(folder0,'wide_pull/wide_pull_',datalist[g],'.feather')
  #water.dir <- "D:/PIPs/DataPoint/SiteWater/SiteWater.feather"
  #Setup save path
  final.rs.join <- paste0(folder0,"final_wq_rs_join_",datalist[g],".csv")
  
  #Read in the in situ data
  wide.pull <- read_feather(data_file) %>%
    mutate(Date = as.Date(Date,"%Y-%m-%d"),
           date_unity = as.POSIXct(date_unity, "%Y-%m-%d %H:%M:%S", tz="UTC"))
  
  sr <- read.csv(paste0(folder0,"matchup/",datalist[g],".csv"))
  
  #Join reflectance to in situ with some very minor pixelCount and cloudiness filters
  sr.clean <- sr %>%
    select(-system.index,-.geo) %>% 
    distinct() %>%
    mutate(SiteID =ifelse(is.na(SiteID),"NA",as.character(SiteID)),
           Date = as.Date(Date,"%Y-%m-%d"),
           date_unity = as.POSIXct(date_unity, "%Y-%m-%d %H:%M:%S", tz="UTC")) %>%
    filter_at(vars(Arosol_med,Blue_med,Green_med,Red_med,NIR_med,
                   SWIR1_med,SWIR2_med),any_vars(!is.na(.))) %>% #NAs are useless
    inner_join(wide.pull, by=c('SiteID','LAT_pt','LNG_pt','MGRS', 'Date','date_unity', 'Sentinel_id')) %>% 
    left_join(visible,by=c('SiteID',"LAT_pt","LNG_pt"))
  
 ## the following code is used to match the diffeerent bands value for each pixel, but didn't work, since it requires the value number should be the same across the different bands.
  
  # sr.format <- sr.clean %>%
  #   dplyr::select(-RedEdge4,-NIR,-SWIR1,-SWIR2) %>%
  #   mutate(Arosol=strsplit(stri_sub(Arosol,2,-2),","),
  #          Blue=strsplit(stri_sub(Blue,2,-2),","),
  #          Green=strsplit(stri_sub(Green,2,-2),","),
  #          Red=strsplit(stri_sub(Red,2,-2),","),
  #          RedEdge1=strsplit(stri_sub(RedEdge1,2,-2),","),
  #          RedEdge2=strsplit(stri_sub(RedEdge2,2,-2),","),
  #          RedEdge3=strsplit(stri_sub(RedEdge3,2,-2),",")) %>%
  #   unnest(c(Arosol,Blue,Green,Red,RedEdge1,RedEdge2,RedEdge3)
  
  
  write.csv(sr.clean,final.rs.join)
}

```

```{r}
#Upload data to team drive
gd_put(scipiper::as_ind_file(data_file), data_file)

```
